# Supplementary material for: A novel FadL family outer membrane transporter is involved in the uptake of polycyclic aromatic hydrocarbons
Source: Appl Environ Microbiol. 2025 Jan 24;91(2):e00827-24. doi: 10.1128/aem.00827-24 (PMC11837497; doi:10.1128/aem.00827-24)
Supplement: Supplemental Excel file — Sequence alignment. [file aem.00827-24-s0002.xlsx]

## Sheet: sequrnce
Name	Description	Gene Name	NCBI IDs	PDB	Sequence Length	Class	Kingdom	Phylum	Order	Family	Genus	Species	Taxonomy ID
A0A009GZW6	Outer membrane transport family protein	J517_2724	GI:446690928|EMBL-CDS:EXA85172.1|REFSEQ:WP_000768274.1	None	501	Gammaproteobacteria	NA-Bacteria	Pseudomonadota	Moraxellales	Moraxellaceae	Acinetobacter	Acinetobacter baumannii 118362	1310618
A0A009HTT4	Outer membrane transport family protein	J507_0144	GI:587809655|GI:503973535|EMBL-CDS:EXB01711.1|REFSEQ:WP_014207529.1	None	476	Gammaproteobacteria	NA-Bacteria	Pseudomonadota	Moraxellales	Moraxellaceae	Acinetobacter	Acinetobacter sp. 1295259	1310608
A0A009HVJ5	Outer membrane beta-barrel domain protein	J507_3340	GI:587803467|GI:515956923|EMBL-CDS:EXA95677.1|REFSEQ:WP_017387506.1	None	461	Gammaproteobacteria	NA-Bacteria	Pseudomonadota	Moraxellales	Moraxellaceae	Acinetobacter	Acinetobacter sp. 1295259	1310608
A0A009HXN5	Outer membrane transport family protein	J512_0147	GI:446690913|EMBL-CDS:EXB07745.1|REFSEQ:WP_000768259.1	None	503	Gammaproteobacteria	NA-Bacteria	Pseudomonadota	Moraxellales	Moraxellaceae	Acinetobacter	Acinetobacter baumannii 1295743	1310613
A0A009MK11	Outer membrane transport family protein	J551_1752	GI:488044921|EMBL-CDS:EXB77456.1|REFSEQ:WP_002116318.1	None	503	Gammaproteobacteria	NA-Bacteria	Pseudomonadota	Moraxellales	Moraxellaceae	Acinetobacter	Acinetobacter sp. 1475718	1310652
A0A009MZN4	Outer membrane beta-barrel domain protein	J551_2146	GI:492303549|EMBL-CDS:EXB76836.1|REFSEQ:WP_005803303.1	None	461	Gammaproteobacteria	NA-Bacteria	Pseudomonadota	Moraxellales	Moraxellaceae	Acinetobacter	Acinetobacter sp. 1475718	1310652
A0A009PAC2	Outer membrane transport family protein	J506_3666	GI:446690926|GI:587917132|EMBL-CDS:EXC04728.1|REFSEQ:WP_000768272.1	None	451	Gammaproteobacteria	NA-Bacteria	Pseudomonadota	Moraxellales	Moraxellaceae	Acinetobacter	Acinetobacter baumannii 625974	1310607
A0A009Q2R7	Outer membrane beta-barrel domain protein	J506_0845	GI:445933771|EMBL-CDS:EXC09066.1|REFSEQ:WP_000011626.1	None	461	Gammaproteobacteria	NA-Bacteria	Pseudomonadota	Moraxellales	Moraxellaceae	Acinetobacter	Acinetobacter baumannii 625974	1310607
A0A009R6H9	Outer membrane beta-barrel domain protein	J536_2722	GI:587940299|GI:691151501|EMBL-CDS:EXC26914.1|REFSEQ:WP_032063535.1	None	461	Gammaproteobacteria	NA-Bacteria	Pseudomonadota	Moraxellales	Moraxellaceae	Acinetobacter	Acinetobacter sp. 809848	1310637
A0A009RNZ6	Outer membrane transport family protein	J536_1292	GI:515969640|GI:587942200|EMBL-CDS:EXC28750.1|REFSEQ:WP_017400223.1	None	499	Gammaproteobacteria	NA-Bacteria	Pseudomonadota	Moraxellales	Moraxellaceae	Acinetobacter	Acinetobacter sp. 809848	1310637
A0A009TAI7	Outer membrane transport family protein	J529_1854	GI:587966436|GI:691160455|EMBL-CDS:EXC51531.1|REFSEQ:WP_032068257.1	None	451	Gammaproteobacteria	NA-Bacteria	Pseudomonadota	Moraxellales	Moraxellaceae	Acinetobacter	Acinetobacter baumannii 99063	1310630
A0A010IPD4	Outer membrane transport family protein	J580_3139	GI:588185055|GI:503973535|EMBL-CDS:EXE58765.1|REFSEQ:WP_014207529.1	None	476	Gammaproteobacteria	NA-Bacteria	Pseudomonadota	Moraxellales	Moraxellaceae	Acinetobacter	Acinetobacter sp. 1542444	1310681
A0A010K8Z5	Outer membrane beta-barrel domain protein	J580_1562	GI:691060773|GI:588188863|EMBL-CDS:EXE62548.1|REFSEQ:WP_032004317.1	None	461	Gammaproteobacteria	NA-Bacteria	Pseudomonadota	Moraxellales	Moraxellaceae	Acinetobacter	Acinetobacter sp. 1542444	1310681
A0A010SPQ2	Ompp1/FadL/TodX family transporter	HK44_005175	GI:518520475|GI:589146890|EMBL-CDS:EXF93088.1|REFSEQ:WP_019690682.1	None	439	Gammaproteobacteria	NA-Bacteria	Pseudomonadota	Pseudomonadales	Pseudomonadaceae	Pseudomonas	Pseudomonas fluorescens HK44	1042209
A0A010TDY6	Ompp1/FadL/TodX family transporter	HK44_024680	GI:518522876|GI:589149252|EMBL-CDS:EXF95442.1|REFSEQ:WP_019693083.1	None	423	Gammaproteobacteria	NA-Bacteria	Pseudomonadota	Pseudomonadales	Pseudomonadaceae	Pseudomonas	Pseudomonas fluorescens HK44	1042209
A0A011MSX5	Outer membrane protein P1	AW08_03042	GI:589593588|EMBL-CDS:EXI65671.1	None	445	Betaproteobacteria	NA-Bacteria	Pseudomonadota	Betaproteobacteria incertae se	NA	Candidatus Accumulibacter	Candidatus Accumulibacter adjunctus	1454001
A0A011NCJ0	Membrane protein	AK33_08370	GI:757542221|GI:589589909|EMBL-CDS:EXI62110.1|REFSEQ:WP_042803415.1	None	443	Gammaproteobacteria	NA-Bacteria	Pseudomonadota	Pasteurellales	Pasteurellaceae	Mannheimia	Mannheimia granulomatis	85402
A0A011NQH7	Putative outer membrane protein	AW08_02353	GI:589594712|EMBL-CDS:EXI66770.1	None	470	Betaproteobacteria	NA-Bacteria	Pseudomonadota	Betaproteobacteria incertae se	NA	Candidatus Accumulibacter	Candidatus Accumulibacter adjunctus	1454001
A0A011NX56	Outer membrane protein P1	AW10_02200	GI:589608339|EMBL-CDS:EXI79901.1	None	442	Betaproteobacteria	NA-Bacteria	Pseudomonadota	Betaproteobacteria incertae se	NA	Candidatus Accumulibacter	Candidatus Accumulibacter appositus	1454003
A0A011P3S5	Outer membrane protein P1	AW07_03557	GI:589599531|EMBL-CDS:EXI71495.1	None	499	Betaproteobacteria	NA-Bacteria	Pseudomonadota	Betaproteobacteria incertae se	NA	Candidatus Accumulibacter	Candidatus Accumulibacter sp. SK-11	1454000
A0A011QEF0	Outer membrane protein P1	AW11_02387	GI:589616475|EMBL-CDS:EXI87722.1	None	443	Betaproteobacteria	NA-Bacteria	Pseudomonadota	Betaproteobacteria incertae se	NA	Candidatus Accumulibacter	Candidatus Accumulibacter regalis	522306
A0A011QH35	Putative outer membrane protein	AW10_03232	GI:589606482|EMBL-CDS:EXI78149.1	None	443	Betaproteobacteria	NA-Bacteria	Pseudomonadota	Betaproteobacteria incertae se	NA	Candidatus Accumulibacter	Candidatus Accumulibacter appositus	1454003
A0A011QHK1	47 kDa outer membrane protein	AW11_02110	GI:589617261|EMBL-CDS:EXI88490.1	None	452	Betaproteobacteria	NA-Bacteria	Pseudomonadota	Betaproteobacteria incertae se	NA	Candidatus Accumulibacter	Candidatus Accumulibacter regalis	522306
A0A011R9P8	Outer membrane flp protein	AW12_01999	GI:589616662|EMBL-CDS:EXI87904.1	None	439	Betaproteobacteria	NA-Bacteria	Pseudomonadota	Betaproteobacteria incertae se	NA	Candidatus Accumulibacter	Candidatus Accumulibacter sp. BA-94	1454005
A0A011RI06	Putative outer membrane protein	AW11_00688	GI:589619668|EMBL-CDS:EXI90829.1	None	437	Betaproteobacteria	NA-Bacteria	Pseudomonadota	Betaproteobacteria incertae se	NA	Candidatus Accumulibacter	Candidatus Accumulibacter regalis	522306
A0A011T287	Transporter	BG46_19240	GI:590079409|EMBL-CDS:EXL05724.1	None	408	Alphaproteobacteria	NA-Bacteria	Pseudomonadota	Hyphomicrobiales	Brucellaceae	Brucella	Brucella anthropi	529
A0A011USZ5	Aromatic hydrocarbon degradation protein	None	GI:737030481|GI:590082641|EMBL-CDS:EXL08943.1|EMBL-CDS:TDR35010.1|REFSEQ:WP_035025847.1	None	373	Alphaproteobacteria	NA-Bacteria	Pseudomonadota	Hyphomicrobiales	Phyllobacteriaceae	Aquamicrobium	Aquamicrobium defluvii	69279
A0A013SA74	Outer membrane beta-barrel domain protein	J690_2292	GI:593647985|GI:691116494|EMBL-CDS:EXS27967.1|REFSEQ:WP_032036842.1	None	461	Gammaproteobacteria	NA-Bacteria	Pseudomonadota	Moraxellales	Moraxellaceae	Acinetobacter	Acinetobacter sp. 742879	1310791
A0A013T1K9	Outer membrane transport family protein	J690_2819	GI:593647089|GI:691117170|EMBL-CDS:EXS27096.1|REFSEQ:WP_032037367.1	None	454	Gammaproteobacteria	NA-Bacteria	Pseudomonadota	Moraxellales	Moraxellaceae	Acinetobacter	Acinetobacter sp. 742879	1310791
A0A013THH6	Outer membrane transport family protein	J663_3128	GI:727729809|GI:593652873|EMBL-CDS:EXS32781.1|REFSEQ:WP_033850766.1	None	491	Gammaproteobacteria	NA-Bacteria	Pseudomonadota	Moraxellales	Moraxellaceae	Acinetobacter	Acinetobacter sp. 826659	1310764
A0A013VII0	Aromatic hydrocarbon degradation protein	BF95_02260	GI:593812052|EMBL-CDS:EXS71194.1	None	433	Alphaproteobacteria	NA-Bacteria	Pseudomonadota	Sphingomonadales	Sphingomonadaceae	Sphingobium	Sphingobium sp. Ant17	1461752
A0A013WV85	Long-chain fatty acid transporter	BF95_00710	GI:593810880|GI:759428556|EMBL-CDS:EXS70038.1|REFSEQ:WP_043151621.1	None	432	Alphaproteobacteria	NA-Bacteria	Pseudomonadota	Sphingomonadales	Sphingomonadaceae	Sphingobium	Sphingobium sp. Ant17	1461752
A0A014AYU9	Outer membrane transport family protein	J811_2033	GI:487978763|EMBL-CDS:EXT38395.1|REFSEQ:WP_002051542.1	None	501	Gammaproteobacteria	NA-Bacteria	Pseudomonadota	Moraxellales	Moraxellaceae	Acinetobacter	Acinetobacter sp. 25977_8	1310912
A0A014B8P3	Outer membrane transport family protein	J810_3927	GI:487978763|EMBL-CDS:EXT38743.1|REFSEQ:WP_002051542.1	None	501	Gammaproteobacteria	NA-Bacteria	Pseudomonadota	Moraxellales	Moraxellaceae	Acinetobacter	Acinetobacter sp. 25977_7	1310911
A0A014C2L2	Outer membrane transport family protein	J809_0194	GI:487978763|EMBL-CDS:EXT48863.1|REFSEQ:WP_002051542.1	None	501	Gammaproteobacteria	NA-Bacteria	Pseudomonadota	Moraxellales	Moraxellaceae	Acinetobacter	Acinetobacter sp. 25977_6	1310910
A0A014C2N3	Outer membrane transport family protein	J807_0625	GI:487978763|EMBL-CDS:EXT52525.1|REFSEQ:WP_002051542.1	None	501	Gammaproteobacteria	NA-Bacteria	Pseudomonadota	Moraxellales	Moraxellaceae	Acinetobacter	Acinetobacter sp. 25977_4	1310908
A0A014CX28	Outer membrane transport family protein	J805_1679	GI:487978763|EMBL-CDS:EXT59213.1|REFSEQ:WP_002051542.1	None	501	Gammaproteobacteria	NA-Bacteria	Pseudomonadota	Moraxellales	Moraxellaceae	Acinetobacter	Acinetobacter sp. 25977_2	1310906
A0A014E2R5	Outer membrane transport family protein	J804_1094	GI:487978763|EMBL-CDS:EXT63342.1|REFSEQ:WP_002051542.1	None	501	Gammaproteobacteria	NA-Bacteria	Pseudomonadota	Moraxellales	Moraxellaceae	Acinetobacter	Acinetobacter sp. 25977_1	1310905
A0A014F109	Outer membrane transport family protein	J806_1039	GI:487978763|EMBL-CDS:EXT56631.1|REFSEQ:WP_002051542.1	None	501	Gammaproteobacteria	NA-Bacteria	Pseudomonadota	Moraxellales	Moraxellaceae	Acinetobacter	Acinetobacter sp. 25977_3	1310907
A0A014GCE0	Outer membrane transport family protein	J813_1513	GI:487978763|EMBL-CDS:EXT72516.1|REFSEQ:WP_002051542.1	None	501	Gammaproteobacteria	NA-Bacteria	Pseudomonadota	Moraxellales	Moraxellaceae	Acinetobacter	Acinetobacter sp. 25977_10	1310914
A0A014LYX7	Long-chain fatty acid transport protein	BG55_13435	GI:594396659|GI:736941224|EMBL-CDS:EXU74756.1|REFSEQ:WP_034938201.1	None	427	Gammaproteobacteria	NA-Bacteria	Pseudomonadota	Enterobacterales	Erwiniaceae	Erwinia	Erwinia mallotivora	69222
A0A014MLD1	Membrane protein involved in aromatic hydrocarbon degradation	AX13_08900	GI:594554893|EMBL-CDS:EXU78934.1	None	364	Betaproteobacteria	NA-Bacteria	Pseudomonadota	Burkholderiales	Comamonadaceae	Comamonas	Comamonas aquatica DA1877	1457173
A0A015TX19	Outer membrane beta-barrel domain protein	M085_1225	GI:695502204|GI:595973037|EMBL-CDS:EXY66288.1|REFSEQ:WP_032582806.1	None	501	Bacteroidia	FCB group	Bacteroidota	Bacteroidales	Bacteroidaceae	Bacteroides	Bacteroides fragilis str. 3986 N(B)19	1339289
A0A015W7F9	Outer membrane beta-barrel domain protein	M124_4681	GI:492271430|EMBL-CDS:EXY76435.1|REFSEQ:WP_005795325.1	None	501	Bacteroidia	FCB group	Bacteroidota	Bacteroidales	Bacteroidaceae	Bacteroides	Bacteroides fragilis str. 3988T(B)14	1339315
A0A015XFN8	Outer membrane beta-barrel domain protein	M125_1868	GI:596006481|EMBL-CDS:EXY91435.1	None	466	Bacteroidia	FCB group	Bacteroidota	Bacteroidales	Bacteroidaceae	Bacteroides	Bacteroides fragilis str. 3998T(B)3	1339316
A0A015YM51	Outer membrane beta-barrel domain protein	M076_1411	GI:596079136|EMBL-CDS:EXZ45378.1	None	466	Bacteroidia	FCB group	Bacteroidota	Bacteroidales	Bacteroidaceae	Bacteroides	Bacteroides fragilis str. 2-F-2 #4	1339280
A0A015Z3B4	Outer membrane beta-barrel domain protein	M136_1384	GI:492271430|EMBL-CDS:EXZ29349.1|REFSEQ:WP_005795325.1	None	501	Bacteroidia	FCB group	Bacteroidota	Bacteroidales	Bacteroidaceae	Bacteroides	Bacteroides fragilis str. S36L11	1339327
A0A015ZUW5	Outer membrane beta-barrel domain protein	M067_1327	GI:492271430|EMBL-CDS:EXZ20186.1|REFSEQ:WP_005795325.1	None	501	Bacteroidia	FCB group	Bacteroidota	Bacteroidales	Bacteroidaceae	Bacteroides	Bacteroides fragilis str. J-143-4	1339271
A0A016AYQ8	Outer membrane beta-barrel domain protein	M123_1539	GI:492271430|EMBL-CDS:EXZ74223.1|REFSEQ:WP_005795325.1	None	501	Bacteroidia	FCB group	Bacteroidota	Bacteroidales	Bacteroidaceae	Bacteroides	Bacteroides fragilis str. 3976T8	1339314
A0A016GI26	Outer membrane beta-barrel domain protein	M146_1779	GI:492271430|EMBL-CDS:EYA19880.1|REFSEQ:WP_005795325.1	None	501	Bacteroidia	FCB group	Bacteroidota	Bacteroidales	Bacteroidaceae	Bacteroides	Bacteroides fragilis str. 1007-1-F #3	1339337
A0A017H2B6	Membrane protein	C095_06065	GI:743387922|GI:746052658|GI:598624160|EMBL-CDS:KID49220.1|REFSEQ:WP_039121848.1	None	461	Fusobacteriia	NA-Bacteria	Fusobacteriota	Fusobacteriales	Fusobacteriaceae	Fusobacterium	Fusobacterium necrophorum subsp. funduliforme B35	1226633
A0A017HC85	Outer membrane transporter| OMPP1/FadL/TodX family	Lokhon_01996	GI:516540896|GI:598658574|EMBL-CDS:EYD71925.1|REFSEQ:WP_017928521.1	None	392	Alphaproteobacteria	NA-Bacteria	Pseudomonadota	Rhodobacterales	Paracoccaceae	Limimaricola	Limimaricola hongkongensis DSM 17492	1122180
A0A017HGI1	Outer membrane transporter| OMPP1/FadL/TodX family	Rumeso_04693	GI:598660273|GI:916914386|EMBL-CDS:EYD73572.1|REFSEQ:WP_051521099.1	None	398	Alphaproteobacteria	NA-Bacteria	Pseudomonadota	Rhodobacterales	Roseobacteraceae	Rubellimicrobium	Rubellimicrobium mesophilum DSM 19309	442562
A0A017NDS0	Outer membrane beta-barrel domain protein	M138_1462	GI:492271430|EMBL-CDS:EYE46153.1|REFSEQ:WP_005795325.1	None	501	Bacteroidia	FCB group	Bacteroidota	Bacteroidales	Bacteroidaceae	Bacteroides	Bacteroides fragilis str. S23L17	1339329
A0A017T0X7	Long-chain fatty acid transport protein	CAP_7417	GI:599563987|EMBL-CDS:EYF02206.1	None	528	NA	NA-Bacteria	Myxococcota	Polyangiales	Polyangiaceae	Chondromyces	Chondromyces apiculatus DSM 436	1192034
A0A017TCC5	FadL family outer membrane protein	CAP_2154	GI:599568264|EMBL-CDS:EYF06276.1	None	474	NA	NA-Bacteria	Myxococcota	Polyangiales	Polyangiaceae	Chondromyces	Chondromyces apiculatus DSM 436	1192034
A0A017TCD9	Long-chain fatty acid transport protein	CAP_2005	GI:599568469|EMBL-CDS:EYF06475.1	None	464	NA	NA-Bacteria	Myxococcota	Polyangiales	Polyangiaceae	Chondromyces	Chondromyces apiculatus DSM 436	1192034
A0A017TF99	Long-chain fatty acid transport protein-like protein	CAP_6990	GI:599570019|GI:763379587|EMBL-CDS:EYF07968.1|REFSEQ:WP_044236764.1	None	460	NA	NA-Bacteria	Myxococcota	Polyangiales	Polyangiaceae	Chondromyces	Chondromyces apiculatus DSM 436	1192034
A0A017TIM5	Long-chain fatty acid transport protein	CAP_4000	GI:599570542|EMBL-CDS:EYF08471.1	None	537	NA	NA-Bacteria	Myxococcota	Polyangiales	Polyangiaceae	Chondromyces	Chondromyces apiculatus DSM 436	1192034
A0A021XBB1	Outer membrane protein	SHLA_7c001110	GI:558637375|GI:601181136|EMBL-CDS:EYR82394.1|REFSEQ:WP_023512144.1	None	417	Alphaproteobacteria	NA-Bacteria	Pseudomonadota	Hyphomicrobiales	Rhizobiaceae	Shinella	Shinella sp. DD12	1410620
A0A022GHS0	Long-chain fatty acid transporter	CF68_23750	GI:601447835|EMBL-CDS:EYS94781.1	None	441	Betaproteobacteria	NA-Bacteria	Pseudomonadota	Burkholderiales	Burkholderiaceae	Cupriavidus	Cupriavidus sp. SK-4	574750
A0A022J2J0	Outer membrane transport family protein	J622_02158	GI:602196842|GI:491206082|EMBL-CDS:EYT25948.1|REFSEQ:WP_005064419.1	None	503	Gammaproteobacteria	NA-Bacteria	Pseudomonadota	Moraxellales	Moraxellaceae	Acinetobacter	Acinetobacter sp. 1564232	1310723
A0A022PMS7	Long-chain fatty acid transport protein	BA1DRAFT_01603	GI:604179174|GI:738890265|EMBL-CDS:EYU15865.1|REFSEQ:WP_036777692.1	None	438	Gammaproteobacteria	NA-Bacteria	Pseudomonadota	Enterobacterales	Morganellaceae	Photorhabdus	Photorhabdus aegyptia	2805098
A0A023BWK7	Transporter	ATO12_11720	GI:610628392|GI:736108272|EMBL-CDS:EZH74431.1|REFSEQ:WP_034240878.1	None	415	Flavobacteriia	FCB group	Bacteroidota	Flavobacteriales	Flavobacteriaceae	Aquimarina	Aquimarina atlantica	1317122
A0A023D242	Aromatic hydrocarbon degradation membrane protein	Amme_015_075	GI:754676450|EMBL-CDS:GAJ28208.1|REFSEQ:WP_042056580.1	None	435	Alphaproteobacteria	NA-Bacteria	Pseudomonadota	Rhodospirillales	Acetobacteraceae	Acidomonas	Acidomonas methanolica NBRC 104435	1231351
A0A023WU76	Aromatic hydrocarbon degradation protein	UIB01_14740	GI:627774445|GI:916998377|EMBL-CDS:AHY43668.1	None	433	Gammaproteobacteria	NA-Bacteria	Pseudomonadota	Pseudomonadales	Pseudomonadaceae	Stutzerimonas	Stutzerimonas stutzeri	316
A0A023WU82	Long-chain fatty acid transport protein	UIB01_15250	GI:627774539|GI:740876857|EMBL-CDS:AHY43762.1	None	440	Gammaproteobacteria	NA-Bacteria	Pseudomonadota	Pseudomonadales	Pseudomonadaceae	Stutzerimonas	Stutzerimonas stutzeri	316
A0A023WZ21	Aromatic hydrocarbon degradation protein	UIB01_22660	GI:627775979|EMBL-CDS:AHY45201.1	None	465	Gammaproteobacteria	NA-Bacteria	Pseudomonadota	Pseudomonadales	Pseudomonadaceae	Stutzerimonas	Stutzerimonas stutzeri	316
A0A023Y7S6	Membrane protein	DX03_18275	GI:627791372|GI:740905689|EMBL-CDS:AHY60588.1|REFSEQ:WP_038690937.1	None	452	Gammaproteobacteria	NA-Bacteria	Pseudomonadota	Xanthomonadales	Xanthomonadaceae	Stenotrophomonas	Stenotrophomonas rhizophila	216778
A0A024B3E8	Long chain-fatty acid transporter	tc_PAI_035	GI:631226469|GI:686278735|GI:671044250|GI:1386493527|EMBL-CDS:AHZ10937.1|REFSEQ:WP_031855795.1	None	415	Gammaproteobacteria	NA-Bacteria	Pseudomonadota	Vibrionales	Vibrionaceae	Vibrio	Vibrio parahaemolyticus	670
A0A024E6E5	Aromatic hydrocarbon degradation protein	OU5_1066	GI:635285400|GI:498144942|EMBL-CDS:AHZ68145.1|REFSEQ:WP_010459098.1	None	422	Gammaproteobacteria	NA-Bacteria	Pseudomonadota	Pseudomonadales	Pseudomonadaceae	Pseudomonas	Pseudomonas mandelii JR-1	1147786
A0A024EHE2	Aromatic hydrocarbon degradation protein	OU5_5275	GI:635289609|GI:498142612|EMBL-CDS:AHZ72354.1|REFSEQ:WP_010456768.1	None	423	Gammaproteobacteria	NA-Bacteria	Pseudomonadota	Pseudomonadales	Pseudomonadaceae	Pseudomonas	Pseudomonas mandelii JR-1	1147786
A0A024EKW2	Aromatic hydrocarbon degradation protein	OU5_5919	GI:635290253|GI:498141322|EMBL-CDS:AHZ72998.1|REFSEQ:WP_010455478.1	None	422	Gammaproteobacteria	NA-Bacteria	Pseudomonadota	Pseudomonadales	Pseudomonadaceae	Pseudomonas	Pseudomonas mandelii JR-1	1147786
A0A024FCM6	Putative hemin receptor	WPG_0434	GI:780092200|GI:631783377|EMBL-CDS:BAO74664.1|REFSEQ:WP_045468778.1	None	510	Flavobacteriia	FCB group	Bacteroidota	Flavobacteriales	Flavobacteriaceae	Winogradskyella	Winogradskyella sp. PG-2	754409
A0A024HEL1	Aromatic hydrocarbon degradation protein	PKB_1946	GI:631778818|GI:759531076|EMBL-CDS:CDF83296.1|REFSEQ:WP_043251149.1	None	532	Gammaproteobacteria	NA-Bacteria	Pseudomonadota	Pseudomonadales	Pseudomonadaceae	Pseudomonas	Pseudomonas knackmussii B13	1301098
A0A024HG98	Long-chain fatty acid transport protein	PKB_2282	GI:631779151|EMBL-CDS:CDF83629.1	None	433	Gammaproteobacteria	NA-Bacteria	Pseudomonadota	Pseudomonadales	Pseudomonadaceae	Pseudomonas	Pseudomonas knackmussii B13	1301098
A0A024HL57	Long-chain fatty acid transport protein	PKB_4055	GI:631780906|GI:759533818|EMBL-CDS:CDF85384.1|REFSEQ:WP_043253832.1	None	424	Gammaproteobacteria	NA-Bacteria	Pseudomonadota	Pseudomonadales	Pseudomonadaceae	Pseudomonas	Pseudomonas knackmussii B13	1301098
A0A024KZI2	Long-chain fatty acid transport protein	None	GI:1036416921|GI:937523825|GI:817575599|GI:1114196061|GI:1114148337|GI:1114198017|GI:665442007|GI:1114171909|GI:1114383797|GI:899732093|GI:899723301|GI:932860298|GI:753776637|GI:1041935021|GI:481024634|GI:742951801|GI:817588021|GI:817592161|GI:899727656|GI:850015539|GI:923418342|GI:1134491464|GI:1114137534|GI:857141389|GI:958614040|GI:1109519660|GI:751401463|GI:937528224|GI:1069143689|GI:10958737…	None	446	Gammaproteobacteria	NA-Bacteria	Pseudomonadota	Enterobacterales	Enterobacteriaceae	Escherichia	Escherichia coli	562
A0A031G1B7	Aromatic hydrocarbon degradation protein	BW33_03553	GI:835650434|GI:612071262|EMBL-CDS:EZP30246.1|REFSEQ:WP_047600233.1	None	423	Gammaproteobacteria	NA-Bacteria	Pseudomonadota	Pseudomonadales	Pseudomonadaceae	Pseudomonas	Pseudomonas sp. RIT288	1470589
A0A031GI28	Outer membrane transport protein| OMPP1/FadL/TodX family	BW37_04133	GI:736751921|GI:612077842|EMBL-CDS:EZP36679.1|REFSEQ:WP_034755528.1	None	477	Betaproteobacteria	NA-Bacteria	Pseudomonadota	Burkholderiales	Oxalobacteraceae	Janthinobacterium	Janthinobacterium lividum	29581
A0A031HLI6	Outer membrane transport family protein	BW41_03647	GI:739681485|GI:612090434|EMBL-CDS:EZP48980.1|REFSEQ:WP_037536247.1	None	431	Alphaproteobacteria	NA-Bacteria	Pseudomonadota	Sphingomonadales	Sphingomonadaceae	Sphingomonas	Sphingomonas sp. RIT328	1470591
A0A031IYB7	Putative fatty acid transporter membrane protein	BW43_02349	GI:612108387|GI:696311044|EMBL-CDS:EZP66579.1|REFSEQ:WP_032886504.1	None	471	Gammaproteobacteria	NA-Bacteria	Pseudomonadota	Pseudomonadales	Pseudomonadaceae	Pseudomonas	Pseudomonas sp. RIT357	1470593
A0A031IYX6	Putative fatty acid transporter membrane protein	BW43_03260	GI:612107438|GI:696312366|EMBL-CDS:EZP65660.1|REFSEQ:WP_032887816.1	None	425	Gammaproteobacteria	NA-Bacteria	Pseudomonadota	Pseudomonadales	Pseudomonadaceae	Pseudomonas	Pseudomonas sp. RIT357	1470593
A0A031JVU5	Aromatic hydrocarbon degradation membrane protein	BV97_03088	GI:612123073|EMBL-CDS:EZP81034.1	None	433	Alphaproteobacteria	NA-Bacteria	Pseudomonadota	Sphingomonadales	Sphingomonadaceae	Novosphingobium	Novosphingobium resinovorum	158500
A0A031K501	Aromatic hydrocarbon degradation membrane protein	None	GI:612126371|GI:496107761|GI:1069771643|EMBL-CDS:AOR75410.1|EMBL-CDS:EZP84300.1|REFSEQ:WP_008832268.1	None	432	Alphaproteobacteria	NA-Bacteria	Pseudomonadota	Sphingomonadales	Sphingomonadaceae	Novosphingobium	Novosphingobium resinovorum	158500
A0A031LFQ8	Transporter	CL42_16015	GI:612164258|GI:737287474|EMBL-CDS:EZQ01002.1|REFSEQ:WP_035270722.1	None	435	Gammaproteobacteria	NA-Bacteria	Pseudomonadota	Moraxellales	Moraxellaceae	Acinetobacter	Acinetobacter sp. Ver3	466088
A0A031LHI0	Transporter	CL42_16010	GI:612164257|GI:737287471|EMBL-CDS:EZQ01001.1|REFSEQ:WP_035270719.1	None	395	Gammaproteobacteria	NA-Bacteria	Pseudomonadota	Moraxellales	Moraxellaceae	Acinetobacter	Acinetobacter sp. Ver3	466088
A0A031LNE5	Transporter	CL42_10435	GI:737284552|GI:612169979|EMBL-CDS:EZQ06607.1|REFSEQ:WP_035267884.1	None	505	Gammaproteobacteria	NA-Bacteria	Pseudomonadota	Moraxellales	Moraxellaceae	Acinetobacter	Acinetobacter sp. Ver3	466088
A0A034SWC5	Long-chain fatty acid transport protein	MA13_contig00001	EMBL-CDS:GAJ65940.1|REFSEQ:WP_045424157.1	None	438	Gammaproteobacteria	NA-Bacteria	Pseudomonadota	Enterobacterales	Hafniaceae	Edwardsiella	Edwardsiella piscicida	1263550
A0A037ZMG2	Transporter	ACMU_07325	GI:619157782|GI:737273152|EMBL-CDS:KAJ56742.1|REFSEQ:WP_035257036.1	None	379	Alphaproteobacteria	NA-Bacteria	Pseudomonadota	Rhodobacterales	Roseobacteraceae	Actibacterium	Actibacterium mucosum KCTC 23349	1454373
A0A059L0L4	Aromatic hydrocarbon degradation protein	V466_18275	GI:696523474|GI:633678056|EMBL-CDS:KDD67630.1|REFSEQ:WP_033058756.1	None	422	Gammaproteobacteria	NA-Bacteria	Pseudomonadota	Pseudomonadales	Pseudomonadaceae	Pseudomonas	Pseudomonas mandelii PD30	1419583
A0A059L6C5	Ompp1/FadL/TodX family transporter	V466_07940	GI:696520535|GI:633680210|EMBL-CDS:KDD69766.1|REFSEQ:WP_033055838.1	None	420	Gammaproteobacteria	NA-Bacteria	Pseudomonadota	Pseudomonadales	Pseudomonadaceae	Pseudomonas	Pseudomonas mandelii PD30	1419583
A0A059UXZ4	Aromatic hydrocarbon degradation membrane protein	None	GI:635293041|GI:503737316|GI:635293402|EMBL-CDS:AHZ75783.1|EMBL-CDS:AHZ76144.1|REFSEQ:WP_013971392.1	None	426	Gammaproteobacteria	NA-Bacteria	Pseudomonadota	Pseudomonadales	Pseudomonadaceae	Pseudomonas	Pseudomonas putida	303
A0A060A1A6	Membrane protein involved in aromatic hydrocarbon degradation	Acaty_c2182	GI:740686953|GI:640842151|EMBL-CDS:AIA56036.1|REFSEQ:WP_038472242.1	None	439	Acidithiobacillia	NA-Bacteria	Pseudomonadota	Acidithiobacillales	Acidithiobacillaceae	Acidithiobacillus	Acidithiobacillus caldus ATCC 51756	637389
A0A060A1R4	TonB-dependent receptor	Acaty_c2319	GI:640842281|GI:491007069|EMBL-CDS:AIA56166.1|REFSEQ:WP_004868787.1	None	365	Acidithiobacillia	NA-Bacteria	Pseudomonadota	Acidithiobacillales	Acidithiobacillaceae	Acidithiobacillus	Acidithiobacillus caldus ATCC 51756	637389
A0A060B7J9	Long-chain fatty acid transport protein	FF32_08575	GI:641741614|GI:740695704|EMBL-CDS:AIA74892.1|REFSEQ:WP_038480993.1	None	448	Gammaproteobacteria	NA-Bacteria	Pseudomonadota	Oceanospirillales	Halomonadaceae	Halomonas	Halomonas campaniensis	213554
A0A060DB29	Long-chain fatty acid transporter	ABAZ39_04690	GI:740741885|EMBL-CDS:AIB11321.1|REFSEQ:WP_038527171.1	None	448	Alphaproteobacteria	NA-Bacteria	Pseudomonadota	Rhodospirillales	Azospirillaceae	Azospirillum	Azospirillum argentinense	2970906
A0A060DPR7	TbuX	ABAZ39_28795	GI:646261386|GI:749313480|EMBL-CDS:AIB15856.1|REFSEQ:WP_040137568.1	None	459	Alphaproteobacteria	NA-Bacteria	Pseudomonadota	Rhodospirillales	Azospirillaceae	Azospirillum	Azospirillum argentinense	2970906
A0A060H631	Membrane protein	D934_02745	GI:298542813|GI:526768055|GI:647818908|GI:298542613|EMBL-CDS:AIC11023.1|REFSEQ:WP_020851867.1	None	447	Gammaproteobacteria	NA-Bacteria	Pseudomonadota	Xanthomonadales	Xanthomonadaceae	Xylella	Xylella fastidiosa subsp. sandyi Ann-1	155920
A0A060H9U6	Membrane protein	P303_01125	GI:647815724|EMBL-CDS:AIC13519.1	None	427	Gammaproteobacteria	NA-Bacteria	Pseudomonadota	Xanthomonadales	Xanthomonadaceae	Xylella	Xylella fastidiosa MUL0034	1401256
A0A060HZL9	Outer membrane protein	IE4771_CH01896	GI:740903223|GI:647792146|EMBL-CDS:AIC27017.1|REFSEQ:WP_038688471.1	None	425	Alphaproteobacteria	NA-Bacteria	Pseudomonadota	Hyphomicrobiales	Rhizobiaceae	Rhizobium/Agrobacterium group	Rhizobium sp. IE4771	1301032
A0A060PW79	Outer membrane transport protein P1	NY40_1523	GI:647551724|EMBL-CDS:BAO98528.1	None	484	Epsilonproteobacteria	NA-Bacteria	Campylobacterota	Campylobacterales	Helicobacteraceae	Helicobacter	Helicobacter pylori NY40	1426844
A0A060US14	Membrane protein involved in aromatic hydrocarbon degradation	AFERRI_500022	GI:737209175|EMBL-CDS:CDQ11091.1|REFSEQ:WP_035193973.1	None	355	Acidithiobacillia	NA-Bacteria	Pseudomonadota	Acidithiobacillales	Acidithiobacillaceae	Acidithiobacillus	Acidithiobacillus ferrivorans	160808
A0A060V009	Putative Membrane protein involved in aromatic hydrocarbon degradation	AFERRI_600230	GI:737210495|EMBL-CDS:CDQ12004.1|REFSEQ:WP_035195279.1	None	444	Acidithiobacillia	NA-Bacteria	Pseudomonadota	Acidithiobacillales	Acidithiobacillaceae	Acidithiobacillus	Acidithiobacillus ferrivorans	160808
A0A061CR10	Transporter	EGJ44_04800	GI:489557136|EMBL-CDS:RRW38212.1|REFSEQ:WP_003461690.1	None	421	Gammaproteobacteria	NA-Bacteria	Pseudomonadota	Pseudomonadales	Pseudomonadaceae	Pseudomonas	Pseudomonas oleovorans	301
A0A061JK29	Ompp1/FadL/TodX family transporter	B597_018310	GI:489385396|GI:582951486|EMBL-CDS:EWC39801.1|REFSEQ:WP_003292021.1	None	415	Gammaproteobacteria	NA-Bacteria	Pseudomonadota	Pseudomonadales	Pseudomonadaceae	Stutzerimonas	Stutzerimonas stutzeri KOS6	1218352
A0A061JSD7	Aromatic hydrocarbon degradation protein	B597_011360	GI:582952958|EMBL-CDS:EWC41255.1	None	465	Gammaproteobacteria	NA-Bacteria	Pseudomonadota	Pseudomonadales	Pseudomonadaceae	Stutzerimonas	Stutzerimonas stutzeri KOS6	1218352
A0A061L383	Long-chain fatty acid transport protein	None	GI:966628436|GI:1036576127|GI:999946819|GI:999951698|GI:481041886|GI:973708008|GI:1016578350|GI:999961676|GI:973713056|GI:758863397|GI:1001871586|GI:1016588893|GI:1016301682|GI:999956616|GI:1016584065|EMBL-CDS:HAH4522598.1|EMBL-CDS:HAH7769017.1|EMBL-CDS:KAE9734333.1|EMBL-CDS:MWP24052.1|EMBL-CDS:MZZ81191.1|EMBL-CDS:QDN40582.1|REFSEQ:WP_001296262.1	None	446	Gammaproteobacteria	NA-Bacteria	Pseudomonadota	Enterobacterales	Enterobacteriaceae	Escherichia	Escherichia coli	562
A0A061PYC7	Long-chain fatty acid transport protein	JCM19052_2575	EMBL-CDS:GAK22008.1	None	413	Gammaproteobacteria	NA-Bacteria	Pseudomonadota	Vibrionales	Vibrionaceae	Vibrio	Vibrio sp. JCM 19052	1460647
A0A061PZ06	Long-chain fatty acid transport protein	JCM19052_2776	EMBL-CDS:GAK22198.1	None	353	Gammaproteobacteria	NA-Bacteria	Pseudomonadota	Vibrionales	Vibrionaceae	Vibrio	Vibrio sp. JCM 19052	1460647
A0A061QCP6	Long-chain fatty acid transport protein	JCM19052_5586	EMBL-CDS:GAK24897.1	None	407	Gammaproteobacteria	NA-Bacteria	Pseudomonadota	Vibrionales	Vibrionaceae	Vibrio	Vibrio sp. JCM 19052	1460647
A0A062BQN1	Outer membrane transport family protein	J577_1376	GI:491157572|EMBL-CDS:KCX37748.1|REFSEQ:WP_005015959.1	None	430	Gammaproteobacteria	NA-Bacteria	Pseudomonadota	Moraxellales	Moraxellaceae	Acinetobacter	Acinetobacter sp. 263903-1	1310678
A0A062BX84	Outer membrane transport family protein	J577_1510	GI:491165487|EMBL-CDS:KCX37545.1|REFSEQ:WP_005023858.1	None	457	Gammaproteobacteria	NA-Bacteria	Pseudomonadota	Moraxellales	Moraxellaceae	Acinetobacter	Acinetobacter sp. 263903-1	1310678
A0A062BZC6	Outer membrane beta-barrel domain protein	J577_1375	GI:491166523|GI:630420416|EMBL-CDS:KCX37747.1|REFSEQ:WP_005024893.1	None	406	Gammaproteobacteria	NA-Bacteria	Pseudomonadota	Moraxellales	Moraxellaceae	Acinetobacter	Acinetobacter sp. 263903-1	1310678
A0A062GR34	Outer membrane beta-barrel domain protein	J584_2674	GI:492303549|EMBL-CDS:KCX96651.1|REFSEQ:WP_005803303.1	None	461	Gammaproteobacteria	NA-Bacteria	Pseudomonadota	Moraxellales	Moraxellaceae	Acinetobacter	Acinetobacter sp. 72431	1310685
A0A062IGL4	Outer membrane transport family protein	J596_2709	GI:630509130|GI:691116696|EMBL-CDS:KCY17662.1|REFSEQ:WP_032037004.1	None	419	Gammaproteobacteria	NA-Bacteria	Pseudomonadota	Moraxellales	Moraxellaceae	Acinetobacter	Acinetobacter baumannii 21072	1310697
A0A062IJT0	Outer membrane transport family protein	J596_2267	GI:491276720|EMBL-CDS:KCY18173.1|REFSEQ:WP_005134819.1	None	476	Gammaproteobacteria	NA-Bacteria	Pseudomonadota	Moraxellales	Moraxellaceae	Acinetobacter	Acinetobacter baumannii 21072	1310697
A0A062NE99	Outer membrane transport family protein	J732_1165	GI:487978763|EMBL-CDS:KCY77832.1|REFSEQ:WP_002051542.1	None	501	Gammaproteobacteria	NA-Bacteria	Pseudomonadota	Moraxellales	Moraxellaceae	Acinetobacter	Acinetobacter sp. 796380-1375	1310833
A0A062Y2I0	Transporter	EG19_10725	GI:632137877|EMBL-CDS:KDA54626.1	None	481	Thermoanaerobaculia	NA-Bacteria	Acidobacteriota	Thermoanaerobaculales	Thermoanaerobaculaceae	Thermoanaerobaculum	Thermoanaerobaculum aquaticum	1312852
A0A064AI60	Membrane protein	FUSO7_04675	GI:635325472|EMBL-CDS:KDE74068.1	None	499	Fusobacteriia	NA-Bacteria	Fusobacteriota	Fusobacteriales	Fusobacteriaceae	Fusobacterium	Fusobacterium necrophorum BFTR-2	1441736
A0A066PJG4	Membrane protein involved in aromatic hydrocarbon degradation	ACIDI_74c00110	GI:636533549|GI:737202656|EMBL-CDS:KDM66010.1|REFSEQ:WP_035187862.1	None	446	Alphaproteobacteria	NA-Bacteria	Pseudomonadota	Rhodospirillales	Acetobacteraceae	Acidiphilium	Acidiphilium sp. JA12-A1	1464546
A0A066RVG4	Aromatic hydrocarbon degradation protein	EA58_02565	GI:636575568|GI:738859589|EMBL-CDS:KDM93091.1|REFSEQ:WP_036748553.1	None	421	Gammaproteobacteria	NA-Bacteria	Pseudomonadota	Vibrionales	Vibrionaceae	Photobacterium	Photobacterium galatheae	1654360
A0A066UIW7	Long-chain fatty acid transporter	VFDL14_21015	GI:639231007|GI:695373174|EMBL-CDS:KDN27371.1|REFSEQ:WP_032552728.1	None	389	Gammaproteobacteria	NA-Bacteria	Pseudomonadota	Vibrionales	Vibrionaceae	Vibrio	Vibrio fortis	212667
A0A066UMY7	Long-chain fatty acid outer membrane transporter	VFDL14_20125	GI:639230848|GI:695372546|EMBL-CDS:KDN27212.1|REFSEQ:WP_032552572.1	None	423	Gammaproteobacteria	NA-Bacteria	Pseudomonadota	Vibrionales	Vibrionaceae	Vibrio	Vibrio fortis	212667
A0A066UN51	Aromatic hydrocarbon degradation protein	VFDL14_20610	GI:639230933|GI:695372885|EMBL-CDS:KDN27297.1|REFSEQ:WP_032552651.1	None	397	Gammaproteobacteria	NA-Bacteria	Pseudomonadota	Vibrionales	Vibrionaceae	Vibrio	Vibrio fortis	212667
A0A066UNR0	Outer membrane protein E	MBO_01625	GI:738410801|GI:639140518|EMBL-CDS:KDN25853.1|REFSEQ:WP_036362400.1	None	465	Gammaproteobacteria	NA-Bacteria	Pseudomonadota	Moraxellales	Moraxellaceae	Moraxella	Moraxella bovoculi 237	743974
A0A066UXH5	Long-chain fatty acid transporter	VFDL14_07570	GI:695364289|GI:639234304|EMBL-CDS:KDN30572.1|REFSEQ:WP_032549627.1	None	424	Gammaproteobacteria	NA-Bacteria	Pseudomonadota	Vibrionales	Vibrionaceae	Vibrio	Vibrio fortis	212667
A0A066UYC8	Long-chain fatty acid ABC transporter	VFDL14_18290	GI:695366294|GI:639232884|EMBL-CDS:KDN29194.1|REFSEQ:WP_032550612.1	None	370	Gammaproteobacteria	NA-Bacteria	Pseudomonadota	Vibrionales	Vibrionaceae	Vibrio	Vibrio fortis	212667
A0A066V1X5	Aromatic hydrocarbon degradation protein	VFDL14_07575	GI:695364291|GI:639234305|EMBL-CDS:KDN30573.1|REFSEQ:WP_032549628.1	None	434	Gammaproteobacteria	NA-Bacteria	Pseudomonadota	Vibrionales	Vibrionaceae	Vibrio	Vibrio fortis	212667
A0A066WI56	Transporter	FEM21_31750	GI:640827248|GI:737693583|EMBL-CDS:KDN53702.1|REFSEQ:WP_035662590.1	None	512	Flavobacteriia	FCB group	Bacteroidota	Flavobacteriales	Flavobacteriaceae	Flavobacterium	Flavobacterium seoulense	1492738
A0A066ZSH8	Aromatic hydrocarbon degradation protein	EI16_09355	GI:641456796|GI:659865372|EMBL-CDS:KDN96462.1|REFSEQ:WP_029912669.1	None	400	Gammaproteobacteria	NA-Bacteria	Pseudomonadota	Thiotrichales	Piscirickettsiaceae	Hydrogenovibrio	Hydrogenovibrio marinus	28885
A0A068QTL8	Long-chain fatty acid transport protein	XDD1_2619	GI:661562021|GI:800943205|EMBL-CDS:CDG18318.1|REFSEQ:WP_045971484.1	None	435	Gammaproteobacteria	NA-Bacteria	Pseudomonadota	Enterobacterales	Morganellaceae	Xenorhabdus	Xenorhabdus doucetiae	351671
A0A068R0M2	Long-chain fatty acid transport protein	XPG1_1167	GI:800929635|GI:661564467|EMBL-CDS:CDG20822.1|REFSEQ:WP_045958137.1	None	444	Gammaproteobacteria	NA-Bacteria	Pseudomonadota	Enterobacterales	Morganellaceae	Xenorhabdus	Xenorhabdus poinarii G6	1354304
A0A068SMZ5	Outer membrane protein E	RG540_CH14800	GI:740800862|GI:659654612|EMBL-CDS:CDN47657.1|REFSEQ:WP_038586145.1	None	408	Alphaproteobacteria	NA-Bacteria	Pseudomonadota	Hyphomicrobiales	Rhizobiaceae	Rhizobium/Agrobacterium group	Neorhizobium galegae bv. orientalis str. HAMBI 540	1028800
A0A068T8P1	Long-chain fatty acid transport protein	RG1141_CH14020	GI:659660707|GI:740757084|EMBL-CDS:CDN53750.1|REFSEQ:WP_038542368.1	None	384	Alphaproteobacteria	NA-Bacteria	Pseudomonadota	Hyphomicrobiales	Rhizobiaceae	Rhizobium/Agrobacterium group	Neorhizobium galegae bv. officinalis bv. officinal	1028801
A0A068Z9E9	Long-chain fatty acid transport protein	SYMBAF_10330	EMBL-CDS:QLH63249.1	None	452	Gammaproteobacteria	NA-Bacteria	Pseudomonadota	Enterobacterales	Yersiniaceae	Serratia	Serratia symbiotica	138074
A0A069D1M2	Putative outer membrane protein	JCM15093_1393	GI:640565131|EMBL-CDS:GAK36245.1|REFSEQ:WP_024996196.1	None	446	Bacteroidia	FCB group	Bacteroidota	Bacteroidales	Bacteroidaceae	Bacteroides	Bacteroides graminisolvens DSM 19988 = JCM 15093	1121097
A0A069IXQ1	Long-chain fatty acid transporter	ER13_12675	GI:646092225|EMBL-CDS:KDP94321.1	None	448	Alphaproteobacteria	NA-Bacteria	Pseudomonadota	Caulobacterales	Caulobacteraceae	Brevundimonas	Brevundimonas sp. EAKA	1495854
A0A069Q437	Outer membrane protein transport protein	None	GI:984364382|GI:751378627|GI:815972869|GI:1016893931|GI:974288408|GI:974335813|GI:1084363455|GI:970337628|GI:814548436|GI:1066963399|GI:1084369829|GI:1100619873|GI:974257184|GI:745838964|GI:974270489|GI:974280197|GI:974319653|GI:1072790093|GI:670356554|GI:974348520|GI:881081229|GI:685841331|GI:954634175|GI:974262813|GI:1084376432|GI:974346489|GI:1135447465|GI:974333066|GI:975046817|GI:1042036224|…	None	424	Gammaproteobacteria	NA-Bacteria	Pseudomonadota	Pseudomonadales	Pseudomonadaceae	Pseudomonas	Pseudomonas aeruginosa	287
A0A069Q8C8	Aromatic hydrocarbon degradation protein	None	GI:1084369339|GI:974256728|GI:1084375941|GI:984364838|GI:1102756740|GI:974333530|GI:745844457|GI:957651325|GI:1100619383|GI:974346031|GI:814547956|GI:974348976|GI:974279740|GI:974325346|GI:675288437|GI:489188679|GI:974254685|GI:1084362964|EMBL-CDS:CRP01876.1|EMBL-CDS:MDL5565660.1|EMBL-CDS:MUI33511.1|EMBL-CDS:MZZ14612.1|EMBL-CDS:OTI56324.1|EMBL-CDS:OZO14291.1|EMBL-CDS:RMS50158.1|REFSEQ:WP_00309807…	None	532	Gammaproteobacteria	NA-Bacteria	Pseudomonadota	Pseudomonadales	Pseudomonadaceae	Pseudomonas	Pseudomonas aeruginosa	287
A0A069QRN6	Outer membrane protein beta-barrel domain-containing protein	HMPREF1991_01394	GI:647105493|GI:517797710|EMBL-CDS:KDR52511.1|REFSEQ:WP_018967918.1	None	513	Bacteroidia	FCB group	Bacteroidota	Bacteroidales	Prevotellaceae	Hoylesella	Hoylesella loescheii DSM 19665 = JCM 12249 = ATCC	1122985
A0A069SCB3	Outer membrane beta-barrel domain protein	M090_2678	GI:649543241|GI:738718810|EMBL-CDS:KDS50093.1|REFSEQ:WP_036613148.1	None	460	Bacteroidia	FCB group	Bacteroidota	Bacteroidales	Tannerellaceae	Parabacteroides	Parabacteroides distasonis str. 3776 Po2 i	1339341
A0A069SI44	Outer membrane transport family protein	M090_1465	GI:649547375|EMBL-CDS:KDS54110.1	None	529	Bacteroidia	FCB group	Bacteroidota	Bacteroidales	Tannerellaceae	Parabacteroides	Parabacteroides distasonis str. 3776 Po2 i	1339341
A0A069SM15	Outer membrane beta-barrel domain protein	M099_1101	GI:492422423|EMBL-CDS:KDS55802.1|REFSEQ:WP_005839096.1	None	453	Bacteroidia	FCB group	Bacteroidota	Bacteroidales	Bacteroidaceae	Phocaeicola	Phocaeicola vulgatus str. 3975 RP4	1339352
A0A069ZI32	Outer membrane protein transport protein| Ompp1/FadL/TodX family	HMPREF1121_01692	GI:763246632|GI:650331289|EMBL-CDS:KDU78456.1|REFSEQ:WP_044115723.1	None	523	Bacteroidia	FCB group	Bacteroidota	Bacteroidales	Porphyromonadaceae	Porphyromonas	Porphyromonas sp. KLE 1280	997829
A0A071LMS2	Long-chain fatty acid transport protein	DT73_24740	GI:653401001|EMBL-CDS:KEA50089.1	None	444	Gammaproteobacteria	NA-Bacteria	Pseudomonadota	Enterobacterales	Enterobacteriaceae	Mangrovibacter	Mangrovibacter sp. MFB070	1224318
A0A071M4L2	Long-chain fatty acid transport protein	DT73_17820	GI:738154614|GI:653402585|EMBL-CDS:KEA51566.1|REFSEQ:WP_036111974.1	None	396	Gammaproteobacteria	NA-Bacteria	Pseudomonadota	Enterobacterales	Enterobacteriaceae	Mangrovibacter	Mangrovibacter sp. MFB070	1224318
A0A072CUU5	Long-chain fatty acid transporter	DT74_17110	GI:654403796|GI:736608335|EMBL-CDS:KEC83232.1|REFSEQ:WP_034616851.1	None	423	Gammaproteobacteria	NA-Bacteria	Pseudomonadota	Moraxellales	Moraxellaceae	Acinetobacter	Acinetobacter sp. ETR1	1485002
A0A072D1S2	Transporter	DT74_17385	GI:654406361|GI:736602663|EMBL-CDS:KEC85632.1|REFSEQ:WP_034611385.1	None	428	Gammaproteobacteria	NA-Bacteria	Pseudomonadota	Moraxellales	Moraxellaceae	Acinetobacter	Acinetobacter sp. ETR1	1485002
A0A072D6C0	Long-chain fatty acid transporter	DT74_14980	GI:736607575|GI:654404072|EMBL-CDS:KEC83489.1|REFSEQ:WP_034616124.1	None	495	Gammaproteobacteria	NA-Bacteria	Pseudomonadota	Moraxellales	Moraxellaceae	Acinetobacter	Acinetobacter sp. ETR1	1485002
A0A072DB22	Transporter| long-chain fatty acid family	DT74_03335	GI:654405870|GI:736603884|EMBL-CDS:KEC85169.1|REFSEQ:WP_034612562.1	None	405	Gammaproteobacteria	NA-Bacteria	Pseudomonadota	Moraxellales	Moraxellaceae	Acinetobacter	Acinetobacter sp. ETR1	1485002
A0A072JHY9	Long-chain fatty acid outer membrane transporter	None	GI:932135035|GI:948521164|GI:991840312|GI:1078276014|GI:911837537|GI:491597823|GI:1108634436|EMBL-CDS:EIA1339221.1|EMBL-CDS:HAS6676473.1|EMBL-CDS:KGT34016.1|EMBL-CDS:KOE84561.1|EMBL-CDS:MCC3808121.1|EMBL-CDS:NMU83712.1|EMBL-CDS:QHH12498.1|REFSEQ:WP_005455385.1	None	413	Gammaproteobacteria	NA-Bacteria	Pseudomonadota	Vibrionales	Vibrionaceae	Vibrio	Vibrio parahaemolyticus	670
A0A072MXZ5	Long-chain fatty acid transport protein	D777_03480	GI:738177622|GI:656104610|EMBL-CDS:KEF30304.1|REFSEQ:WP_036134316.1	None	444	Gammaproteobacteria	NA-Bacteria	Pseudomonadota	Pseudomonadales	Marinobacteraceae	Marinobacter	Marinobacter nitratireducens	1137280
A0A072MZ54	Long-chain fatty acid transport protein	D777_03458	GI:656104588|EMBL-CDS:KEF30282.1	None	490	Gammaproteobacteria	NA-Bacteria	Pseudomonadota	Pseudomonadales	Marinobacteraceae	Marinobacter	Marinobacter nitratireducens	1137280
A0A072N2D1	Putative facilitator of salicylate uptake	D777_01540	GI:656106165|GI:738173091|EMBL-CDS:KEF31854.1|REFSEQ:WP_036129840.1	None	417	Gammaproteobacteria	NA-Bacteria	Pseudomonadota	Pseudomonadales	Marinobacteraceae	Marinobacter	Marinobacter nitratireducens	1137280
A0A072N3M3	Long-chain fatty acid transport protein	D777_00735	GI:656106413|GI:738171722|EMBL-CDS:KEF32101.1|REFSEQ:WP_036128528.1	None	541	Gammaproteobacteria	NA-Bacteria	Pseudomonadota	Pseudomonadales	Marinobacteraceae	Marinobacter	Marinobacter nitratireducens	1137280
A0A073IRT5	Aromatic hydrocarbon degradation protein	EH55_03215	GI:1078439297|GI:1079303309|GI:659516911|EMBL-CDS:KEJ92484.1	None	422	Synergistia	NA-Bacteria	Synergistota	Synergistales	Synergistaceae	Synergistes	Synergistes jonesii	2754
A0A073IYF7	Membrane protein	SUH3_04965	GI:740079278|GI:659671771|EMBL-CDS:KEJ94774.1|REFSEQ:WP_037928782.1	None	366	Alphaproteobacteria	NA-Bacteria	Pseudomonadota	Rhodobacterales	Roseobacteraceae	Pseudosulfitobacter	Pseudosulfitobacter pseudonitzschiae	1402135
A0A073KK80	Aromatic hydrocarbon degradation membrane protein	SXM_3498	GI:659913334|EMBL-CDS:KEK26896.1	None	449	Gammaproteobacteria	NA-Bacteria	Pseudomonadota	Alteromonadales	Shewanellaceae	Shewanella	Shewanella xiamenensis	332186
A0A073KMV7	Aromatic hydrocarbon degradation membrane protein	SXM_2563	GI:739562057|GI:659914295|EMBL-CDS:KEK27801.1|REFSEQ:WP_037420213.1	None	431	Gammaproteobacteria	NA-Bacteria	Pseudomonadota	Alteromonadales	Shewanellaceae	Shewanella	Shewanella xiamenensis	332186
A0A074J686	Aromatic hydrocarbon degradation protein	TP2_11145	GI:740237416|GI:660522082|EMBL-CDS:KEO52024.1|REFSEQ:WP_038078548.1	None	369	Alphaproteobacteria	NA-Bacteria	Pseudomonadota	Rhodobacterales	Paracoccaceae	Thioclava	Thioclava pacifica DSM 10166	1353537
A0A074J8F7	Hydrocarbon degradation protein	TP2_07930	GI:660522954|GI:917085772|EMBL-CDS:KEO52859.1|REFSEQ:WP_051692484.1	None	423	Alphaproteobacteria	NA-Bacteria	Pseudomonadota	Rhodobacterales	Paracoccaceae	Thioclava	Thioclava pacifica DSM 10166	1353537
A0A074JIG2	Hydrocarbon degradation protein	DT23_04955	GI:740293083|GI:660527605|EMBL-CDS:KEO57421.1|REFSEQ:WP_038131622.1	None	416	Alphaproteobacteria	NA-Bacteria	Pseudomonadota	Rhodobacterales	Paracoccaceae	Thioclava	Thioclava indica	1353528
A0A074JQU1	Long-chain fatty acid transporter	SMB34_14500	GI:660528468|GI:740141767|EMBL-CDS:KEO58275.1|REFSEQ:WP_037988320.1	None	435	Alphaproteobacteria	NA-Bacteria	Pseudomonadota	Rhodospirillales	Thalassospiraceae	Thalassospira	Thalassospira permensis NBRC 106175	1353532
A0A074JY65	Aromatic hydrocarbon degradation protein	DT23_12210	GI:660531063|GI:740290003|EMBL-CDS:KEO60840.1|REFSEQ:WP_038128949.1	None	374	Alphaproteobacteria	NA-Bacteria	Pseudomonadota	Rhodobacterales	Paracoccaceae	Thioclava	Thioclava indica	1353528
A0A074L2X4	Long-chain fatty acid transporter	EL17_04005	GI:660633326|GI:737082695|EMBL-CDS:KEO74850.1|REFSEQ:WP_035071141.1	None	486	Cytophagia	FCB group	Bacteroidota	Cytophagales	Cytophagaceae	Anditalea	Anditalea andensis	1048983
A0A074TLZ2	Membrane protein	DL1_19705	GI:740223304|GI:661436286|EMBL-CDS:KEP70013.1|REFSEQ:WP_038064924.1	None	376	Alphaproteobacteria	NA-Bacteria	Pseudomonadota	Rhodobacterales	Paracoccaceae	Thioclava	Thioclava dalianensis	1185766
A0A074VZ48	Long-chain fatty acid transport protein	SASC598J21_017680	GI:662243833|EMBL-CDS:KEQ00499.1	None	466	Betaproteobacteria	NA-Bacteria	Pseudomonadota	Neisseriales	Neisseriaceae	Snodgrassella	Snodgrassella alvi SCGC AB-598-J21	1385367
A0A075JX24	Membrane protein	HY57_04955	GI:518293763|GI:664783889|EMBL-CDS:AIF46656.1|REFSEQ:WP_019463971.1	None	479	Gammaproteobacteria	NA-Bacteria	Pseudomonadota	Xanthomonadales	Rhodanobacteraceae	Dyella	Dyella japonica A8	1217721
A0A075P3M2	Long-chain fatty acid transporter	EP13_18045	GI:763178775|GI:666083933|EMBL-CDS:AIG00427.1|REFSEQ:WP_044058422.1	None	431	Gammaproteobacteria	NA-Bacteria	Pseudomonadota	Alteromonadales	Alteromonadaceae	Alteromonas/Salinimonas group	Alteromonas australica	589873
A0A075S896	Transporter	FPSM_01871	GI:666882356|GI:500641319|GI:806971731|GI:806966989|GI:666886789|GI:697783092|GI:806976361|GI:666889153|GI:806974052|GI:806969361|GI:666891418|GI:666884632|GI:666893686|GI:672599391|EMBL-CDS:AIJ38366.1|REFSEQ:WP_011963523.1	None	510	Flavobacteriia	FCB group	Bacteroidota	Flavobacteriales	Flavobacteriaceae	Flavobacterium	Flavobacterium psychrophilum	96345
A0A075WUA7	Aromatic hydrocarbon degradation protein	HL41_03845	GI:740218476|GI:668351764|EMBL-CDS:AIH03978.1|REFSEQ:WP_038060307.1	None	426	Thermodesulfobacteria	NA-Bacteria	Thermodesulfobacteriota	Thermodesulfobacteriales	Thermodesulfobacteriaceae	Thermodesulfobacterium	Thermodesulfobacterium commune DSM 2178	289377
A0A076FHX3	Outer membrane transport protein (OMPP1/FadL/TodX family)	CIG1485E_1566	GI:669188936|GI:740669939|EMBL-CDS:AII15389.1|REFSEQ:WP_038455228.1	None	424	Epsilonproteobacteria	NA-Bacteria	Campylobacterota	Campylobacterales	Campylobacteraceae	Campylobacter	Campylobacter iguaniorum	1244531
A0A076HSV1	Long-chain fatty acid transporter permease	N008_06900	GI:670935753|GI:763135068|EMBL-CDS:AII51712.1|REFSEQ:WP_044014744.1	None	419	Cytophagia	FCB group	Bacteroidota	Cytophagales	Hymenobacteraceae	Hymenobacter	Hymenobacter sp. APR13	1356852
A0A076HWD6	Outer membrane protein beta-barrel domain-containing protein	N008_13270	GI:670936983|GI:763136908|EMBL-CDS:AII52942.1|REFSEQ:WP_044016584.1	None	417	Cytophagia	FCB group	Bacteroidota	Cytophagales	Hymenobacteraceae	Hymenobacter	Hymenobacter sp. APR13	1356852
A0A076IKK6	Outer membrane beta-barrel protein	F2Z07_18235	GI:495119920|GI:671710043|EMBL-CDS:KAA5316000.1|REFSEQ:WP_007844735.1	None	457	Bacteroidia	FCB group	Bacteroidota	Bacteroidales	Bacteroidaceae	Phocaeicola	Phocaeicola dorei	357276
A0A076LJB7	Long-chain fatty acid transport protein	ETEE_0484	GI:735669853|GI:672361765|EMBL-CDS:AIJ06962.1|REFSEQ:WP_034162684.1	None	438	Gammaproteobacteria	NA-Bacteria	Pseudomonadota	Enterobacterales	Hafniaceae	Edwardsiella	Edwardsiella anguillarum ET080813	667120
A0A076PTT4	Membrane protein involved in aromatic hydrocarbon degradation	O987_15000	GI:672608139|EMBL-CDS:AIJ47110.1	None	353	Betaproteobacteria	NA-Bacteria	Pseudomonadota	Burkholderiales	Comamonadaceae	Comamonas	Comamonas testosteroni TK102	1392005
A0A077ATW7	Aromatic hydrocarbon degradation protein	ID47_07800	GI:740679937|GI:674213801|EMBL-CDS:AIK96642.1|REFSEQ:WP_038465226.1	None	416	Alphaproteobacteria	NA-Bacteria	Pseudomonadota	Holosporales	Candidatus Paracaedibacte	Candidatus Paracaedibacter	Candidatus Paracaedibacter acanthamoebae	91604
A0A077EJS5	Outer membrane protein P1| putative	BD94_3952	GI:496377726|GI:675106434|EMBL-CDS:AIL47727.1|REFSEQ:WP_009086716.1	None	412	Flavobacteriia	FCB group	Bacteroidota	Flavobacteriales	Weeksellaceae	Elizabethkingia	Elizabethkingia anophelis NUHP1	1338011
A0A077F4W8	Aromatic hydrocarbon degradation protein	PSAKL28_13020	GI:675320199|GI:740822885|EMBL-CDS:AIL60528.1|REFSEQ:WP_038608168.1	None	427	Gammaproteobacteria	NA-Bacteria	Pseudomonadota	Pseudomonadales	Pseudomonadaceae	Pseudomonas	Pseudomonas alkylphenolica	237609
A0A077F8B3	Long-chain fatty acid transport protein	PSAKL28_24370	GI:675321319|GI:740825382|EMBL-CDS:AIL61648.1|REFSEQ:WP_038610665.1	None	433	Gammaproteobacteria	NA-Bacteria	Pseudomonadota	Pseudomonadales	Pseudomonadaceae	Pseudomonas	Pseudomonas alkylphenolica	237609
A0A077FEW7	Long-chain fatty acid transport protein	PSAKL28_25350	GI:740825597|GI:675321407|EMBL-CDS:AIL61736.1|REFSEQ:WP_038610880.1	None	422	Gammaproteobacteria	NA-Bacteria	Pseudomonadota	Pseudomonadales	Pseudomonadaceae	Pseudomonas	Pseudomonas alkylphenolica	237609
A0A077KDG6	Aromatic hydrocarbon degradation membrane protein	CHSO_0364	GI:780148358|GI:674270008|EMBL-CDS:BAP29401.1|REFSEQ:WP_045491767.1	None	413	Flavobacteriia	FCB group	Bacteroidota	Flavobacteriales	Weeksellaceae	Chryseobacterium	Chryseobacterium sp. StRB126	878220
A0A077KZY7	Putative transporter	AS4_21820	GI:674995780|EMBL-CDS:BAP37122.1	None	395	Gammaproteobacteria	NA-Bacteria	Pseudomonadota	Moraxellales	Moraxellaceae	Acinetobacter	Acinetobacter guillouiae	106649
A0A077L4X3	Putative transporter	AS4_31580	GI:674996756|EMBL-CDS:BAP38098.1	None	405	Gammaproteobacteria	NA-Bacteria	Pseudomonadota	Moraxellales	Moraxellaceae	Acinetobacter	Acinetobacter guillouiae	106649
A0A077LA02	Putative long-chain fatty acid transport protein	AS4_40790	GI:674997677|EMBL-CDS:BAP39019.1	None	423	Gammaproteobacteria	NA-Bacteria	Pseudomonadota	Moraxellales	Moraxellaceae	Acinetobacter	Acinetobacter guillouiae	106649
A0A077LAX8	Outer membrane protein	PSCI_0370	GI:676254826|GI:780123946|EMBL-CDS:BAP41072.1|REFSEQ:WP_045482070.1	None	424	Gammaproteobacteria	NA-Bacteria	Pseudomonadota	Pseudomonadales	Pseudomonadaceae	Pseudomonas	Pseudomonas sp. StFLB209	1028989
A0A077MVM9	Long-chain fatty acid transport protein	XBFFL1_1190099	GI:740372103|EMBL-CDS:CDG91005.1|REFSEQ:WP_038207444.1	None	437	Gammaproteobacteria	NA-Bacteria	Pseudomonadota	Enterobacterales	Morganellaceae	Xenorhabdus	Xenorhabdus bovienii str. feltiae Florida	1397852
A0A077NCW9	Long-chain fatty acid transport protein	XBP1_1580003	GI:740372103|EMBL-CDS:CDG95770.1|REFSEQ:WP_038207444.1	None	437	Gammaproteobacteria	NA-Bacteria	Pseudomonadota	Enterobacterales	Morganellaceae	Xenorhabdus	Xenorhabdus bovienii str. puntauvense	1398201
A0A077NSN8	Long-chain fatty acid transport protein	XBFM1_1730004	GI:740389302|EMBL-CDS:CDH00616.1|REFSEQ:WP_038223519.1	None	440	Gammaproteobacteria	NA-Bacteria	Pseudomonadota	Enterobacterales	Morganellaceae	Xenorhabdus	Xenorhabdus bovienii str. feltiae Moldova	1398200
A0A077P4V6	Long-chain fatty acid transport protein	XBO1_2030007	GI:740423759|EMBL-CDS:CDH05809.1|REFSEQ:WP_038256438.1	None	437	Gammaproteobacteria	NA-Bacteria	Pseudomonadota	Enterobacterales	Morganellaceae	Xenorhabdus	Xenorhabdus bovienii str. oregonense	1398202
A0A077PJT7	Long-chain fatty acid transport protein	XBKQ1_340002	GI:740410328|EMBL-CDS:CDH21283.1|REFSEQ:WP_038243774.1	None	438	Gammaproteobacteria	NA-Bacteria	Pseudomonadota	Enterobacterales	Morganellaceae	Xenorhabdus	Xenorhabdus bovienii str. kraussei Quebec	1398203
A0A077PS60	Long-chain fatty acid transport protein	XBKB1_2160022	GI:740360183|EMBL-CDS:CDH23878.1|REFSEQ:WP_038196210.1	None	437	Gammaproteobacteria	NA-Bacteria	Pseudomonadota	Enterobacterales	Morganellaceae	Xenorhabdus	Xenorhabdus bovienii str. kraussei Becker Underwoo	1398204
A0A077QLU4	Long-chain fatty acid transport protein	XBI1_3010002	GI:740354118|EMBL-CDS:CDH34233.1|REFSEQ:WP_038190458.1	None	438	Gammaproteobacteria	NA-Bacteria	Pseudomonadota	Enterobacterales	Morganellaceae	Xenorhabdus	Xenorhabdus bovienii str. Intermedium	1379677
A0A077XSQ2	Long-chain fatty acid transporter	BN1088_1431865	GI:672714953|EMBL-CDS:CDS94099.1	None	408	Sphingobacteriia	FCB group	Bacteroidota	Sphingobacteriales	Sphingobacteriaceae	Sphingobacterium	Sphingobacterium sp. PM2-P1-29	403776
A0A078BFG2	Membrane protein involved in aromatic hydrocarbon degradation	None	GI:668344536|EMBL-CDS:CDW93368.1|EMBL-CDS:VDY17317.1	None	419	Betaproteobacteria	NA-Bacteria	Pseudomonadota	Burkholderiales	Burkholderiales genera in	Thiomonas	Thiomonas sp. CB2	554131
A0A078BK26	Putative long-chain fatty acid transport protein	None	GI:668345907|EMBL-CDS:CDW94957.1|EMBL-CDS:VDY18573.1	None	408	Betaproteobacteria	NA-Bacteria	Pseudomonadota	Burkholderiales	Burkholderiales genera in	Thiomonas	Thiomonas sp. CB2	554131
A0A078KZK5	47 kDa outer membrane protein	BN59_01480	GI:762037647|EMBL-CDS:CDZ77198.1|REFSEQ:WP_043873585.1	None	375	Gammaproteobacteria	NA-Bacteria	Pseudomonadota	Legionellales	Legionellaceae	Legionella	Legionella massiliensis	1034943
A0A078KZV3	47 kDa outer membrane protein	BN59_02842	EMBL-CDS:CDZ78532.1	None	469	Gammaproteobacteria	NA-Bacteria	Pseudomonadota	Legionellales	Legionellaceae	Legionella	Legionella massiliensis	1034943
A0A078L0M7	Putative outer membrane protein	BN59_01888	GI:762038173|EMBL-CDS:CDZ77604.1|REFSEQ:WP_043874110.1	None	463	Gammaproteobacteria	NA-Bacteria	Pseudomonadota	Legionellales	Legionellaceae	Legionella	Legionella massiliensis	1034943
A0A078LDZ7	Long-chain fatty acid transport protein	None	GI:673531686|GI:581977803|GI:1519037084|GI:1344849216|EMBL-CDS:CDZ82389.1|EMBL-CDS:SUX84684.1|REFSEQ:WP_024130146.1	None	449	Gammaproteobacteria	NA-Bacteria	Pseudomonadota	Enterobacterales	Enterobacteriaceae	Citrobacter	Citrobacter koseri	545
A0A078LV89	Long-chain fatty acid transporter	BN1079_01069	GI:739158653|EMBL-CDS:CDZ93771.1|REFSEQ:WP_037022843.1	None	439	Gammaproteobacteria	NA-Bacteria	Pseudomonadota	Pseudomonadales	Pseudomonadaceae	Pseudomonas	Pseudomonas saudiphocaensis	1499686
A0A078MK76	Long-chain fatty acid transport protein	BN1049_01906	GI:764928781|GI:674642687|GI:683399259|EMBL-CDS:CEA05131.1|EMBL-CDS:CEF26964.1|REFSEQ:WP_044499552.1	None	425	Gammaproteobacteria	NA-Bacteria	Pseudomonadota	Pseudomonadales	Pseudomonadaceae	Pseudomonas	Pseudomonas saudimassiliensis	1461581
A0A078R2M3	Outer membrane beta-barrel domain protein	M097_2971	GI:696370929|EMBL-CDS:KDS29824.1|REFSEQ:WP_032945918.1	None	453	Bacteroidia	FCB group	Bacteroidota	Bacteroidales	Bacteroidaceae	Phocaeicola	Phocaeicola vulgatus str. 3775 SL(B) 10 (iv)	1339350
A0A078RYX9	Outer membrane insertion C-terminal signal domain protein	M094_1429	GI:649543652|EMBL-CDS:KDS50503.1	None	431	Bacteroidia	FCB group	Bacteroidota	Bacteroidales	Bacteroidaceae	Bacteroides	Bacteroides uniformis str. 3978 T3 ii	1339349
A0A080IQ58	Long-chain fatty acid transport protein	AC28_2640	GI:481024634|EMBL-CDS:KEO31959.1|REFSEQ:WP_001295701.1	None	446	Gammaproteobacteria	NA-Bacteria	Pseudomonadota	Enterobacterales	Enterobacteriaceae	Escherichia	Escherichia coli 1-250-04_S3_C2	1444163
A0A080M683	Putative outer membrane protein	AW09_002257	GI:668678570|EMBL-CDS:KFB72554.1	None	432	Betaproteobacteria	NA-Bacteria	Pseudomonadota	Betaproteobacteria incertae se	NA	Candidatus Accumulibacter	Candidatus Accumulibacter phosphatis	327160
A0A080M6G5	Putative outer membrane protein	AW09_002095	GI:668678803|EMBL-CDS:KFB72704.1	None	443	Betaproteobacteria	NA-Bacteria	Pseudomonadota	Betaproteobacteria incertae se	NA	Candidatus Accumulibacter	Candidatus Accumulibacter phosphatis	327160
A0A080MBK5	Putative outer membrane protein	AW06_000302	GI:668686158|EMBL-CDS:KFB78351.1	None	432	Betaproteobacteria	NA-Bacteria	Pseudomonadota	Betaproteobacteria incertae se	NA	Candidatus Accumulibacter	Candidatus Accumulibacter cognatus	2954383
A0A081BFB6	Long chain fatty acid transport protein	M2A_3233	GI:918248578|EMBL-CDS:GAK46734.1|REFSEQ:WP_052379568.1	None	443	Alphaproteobacteria	NA-Bacteria	Pseudomonadota	Hyphomicrobiales	Parvibaculaceae	Tepidicaulis	Tepidicaulis marinus	1333998
A0A081BWV7	Membrane protein involved in aromatic hydrocarbon degradation	U27_03776	GI:672402663|EMBL-CDS:GAK56812.1	None	427	Candidatus Vecturitrichia	NA-Bacteria	Candidatus Moduliflexota	Candidatus Vecturitrichales	Candidatus Vecturitrichac	Candidatus Vecturithrix	Candidatus Vecturithrix granuli	1499967
A0A081C0P2	Membrane protein involved in aromatic hydrocarbon degradation	U27_05120	GI:672401274|EMBL-CDS:GAK58147.1	None	451	Candidatus Vecturitrichia	NA-Bacteria	Candidatus Moduliflexota	Candidatus Vecturitrichales	Candidatus Vecturitrichac	Candidatus Vecturithrix	Candidatus Vecturithrix granuli	1499967
A0A081CPJ0	Long-chain fatty acid transport protein	RRU01S_01_00130	EMBL-CDS:GAK68586.1	None	373	Alphaproteobacteria	NA-Bacteria	Pseudomonadota	Hyphomicrobiales	Rhizobiaceae	Rhizobium/Agrobacterium group	Agrobacterium rubi TR3 = NBRC 13261	1368415
A0A081CWL1	Long-chain fatty acid transport protein	RRU01S_14_02810	GI:771644533|EMBL-CDS:GAK71057.1|REFSEQ:WP_045230588.1	None	410	Alphaproteobacteria	NA-Bacteria	Pseudomonadota	Hyphomicrobiales	Rhizobiaceae	Rhizobium/Agrobacterium group	Agrobacterium rubi TR3 = NBRC 13261	1368415
A0A081D2H6	Long-chain fatty acid transport protein	RRU01S_31_00560	GI:771649715|EMBL-CDS:GAK73122.1|REFSEQ:WP_045232538.1	None	411	Alphaproteobacteria	NA-Bacteria	Pseudomonadota	Hyphomicrobiales	Rhizobiaceae	Rhizobium/Agrobacterium group	Agrobacterium rubi TR3 = NBRC 13261	1368415
A0A081D6F1	Long-chain fatty acid transport protein	None	EMBL-CDS:GAK74497.1|EMBL-CDS:GAL73666.1	None	419	Flavobacteriia	FCB group	Bacteroidota	Flavobacteriales	Flavobacteriaceae	Nonlabens	Nonlabens ulvanivorans	906888
A0A081DDJ5	Putative hemin receptor	JCM19296_2595	GI:754912894|EMBL-CDS:GAK76991.1|REFSEQ:WP_042271154.1	None	507	Flavobacteriia	FCB group	Bacteroidota	Flavobacteriales	Flavobacteriaceae	Nonlabens	Nonlabens ulvanivorans	906888
A0A081KDX8	Long-chain fatty acid transporter	GV64_17905	GI:522072517|GI:658303961|EMBL-CDS:KEI72354.1|REFSEQ:WP_020583726.1	None	422	Gammaproteobacteria	NA-Bacteria	Pseudomonadota	Oceanospirillales	Endozoicomonadaceae	Endozoicomonas	Endozoicomonas elysicola	305900
A0A081MZR3	Aromatic hydrocarbon degradation protein	GZ77_24560	GI:662306351|GI:736879844|EMBL-CDS:KEQ11686.1|REFSEQ:WP_034879441.1	None	470	Gammaproteobacteria	NA-Bacteria	Pseudomonadota	Oceanospirillales	Endozoicomonadaceae	Endozoicomonas	Endozoicomonas montiporae	1027273
A0A081N2S2	Aromatic hydrocarbon degradation protein	GZ77_19975	GI:662307421|GI:736878478|EMBL-CDS:KEQ12745.1|REFSEQ:WP_034878104.1	None	425	Gammaproteobacteria	NA-Bacteria	Pseudomonadota	Oceanospirillales	Endozoicomonadaceae	Endozoicomonas	Endozoicomonas montiporae	1027273
A0A081N9R5	Long-chain fatty acid outer membrane transporter	GZ77_00355	GI:736872693|GI:662309877|EMBL-CDS:KEQ15188.1|REFSEQ:WP_034872336.1	None	418	Gammaproteobacteria	NA-Bacteria	Pseudomonadota	Oceanospirillales	Endozoicomonadaceae	Endozoicomonas	Endozoicomonas montiporae	1027273
A0A081NKN2	Aromatic hydrocarbon degradation protein	GZ78_02910	GI:662313735|EMBL-CDS:KEQ19005.1	None	445	Gammaproteobacteria	NA-Bacteria	Pseudomonadota	Oceanospirillales	Endozoicomonadaceae	Endozoicomonas	Endozoicomonas numazuensis	1137799
A0A081NKN4	Long-chain fatty acid transporter	GZ78_02930	GI:662313737|GI:736831189|EMBL-CDS:KEQ19007.1|REFSEQ:WP_034832585.1	None	445	Gammaproteobacteria	NA-Bacteria	Pseudomonadota	Oceanospirillales	Endozoicomonadaceae	Endozoicomonas	Endozoicomonas numazuensis	1137799
A0A081PKU8	Uncharacterized protein	N180_03490	GI:662332592|GI:739580401|EMBL-CDS:KEQ31321.1|REFSEQ:WP_037438382.1	None	518	Sphingobacteriia	FCB group	Bacteroidota	Sphingobacteriales	Sphingobacteriaceae	Pedobacter	Pedobacter antarcticus 4BY	1358423
A0A081PLC7	Long-chain fatty acid transporter	N180_17430	GI:739580036|GI:662332776|EMBL-CDS:KEQ31500.1|REFSEQ:WP_037438022.1	None	404	Sphingobacteriia	FCB group	Bacteroidota	Sphingobacteriales	Sphingobacteriaceae	Pedobacter	Pedobacter antarcticus 4BY	1358423
A0A081REH6	Putative fatty acid/hydrocarbon transporter	BV95_02180	GI:662355166|GI:739593639|EMBL-CDS:KEQ53599.1|REFSEQ:WP_037451224.1	None	390	Alphaproteobacteria	NA-Bacteria	Pseudomonadota	Sphingomonadales	Sphingomonadaceae	Sphingobium	Sphingobium chlorophenolicum	46429
A0A081RFX2	Long-chain fatty acid transporter	BV95_01589	GI:739592099|GI:662355669|EMBL-CDS:KEQ54095.1|REFSEQ:WP_037449693.1	None	434	Alphaproteobacteria	NA-Bacteria	Pseudomonadota	Sphingomonadales	Sphingomonadaceae	Sphingobium	Sphingobium chlorophenolicum	46429
A0A081RYU3	Long-chain fatty acid transport protein	MEG1DRAFT_01546	GI:662549435|GI:738953796|EMBL-CDS:KER03846.1|REFSEQ:WP_036838249.1	None	436	Gammaproteobacteria	NA-Bacteria	Pseudomonadota	Enterobacterales	Morganellaceae	Photorhabdus	Photorhabdus temperata subsp. temperata Meg1	1393735
A0A081SHS8	Aromatic hydrocarbon degradation membrane protein	HY22_04560	GI:662569357|EMBL-CDS:KER10481.1	None	487	Chlorobiia	FCB group	Chlorobiota	Chlorobiales	Chloroherpetonaceae	NA	[Candidatus Thermochlorobacteriaceae] bacterium GB	1519464
A0A081U333	Outer membrane beta-barrel domain protein	None	GI:547277634|EMBL-CDS:HJH47952.1|EMBL-CDS:RGV47936.1|REFSEQ:WP_022011298.1	None	501	Bacteroidia	FCB group	Bacteroidota	Bacteroidales	Bacteroidaceae	Bacteroides	Bacteroides fragilis	817
A0A083UFR5	Aromatic hydrocarbon degradation protein	HA62_30465	GI:665417896|GI:696507709|EMBL-CDS:KEX90643.1|REFSEQ:WP_033044733.1	None	422	Gammaproteobacteria	NA-Bacteria	Pseudomonadota	Pseudomonadales	Pseudomonadaceae	Pseudomonas	Pseudomonas putida	303
A0A083UUI3	Long-chain fatty acid transport protein	HA62_15205	GI:665423654|GI:696500340|EMBL-CDS:KEX95461.1|REFSEQ:WP_033038448.1	None	422	Gammaproteobacteria	NA-Bacteria	Pseudomonadota	Pseudomonadales	Pseudomonadaceae	Pseudomonas	Pseudomonas putida	303
A0A084A478	Long-chain fatty acid transport protein	SRDD_09610	GI:666392981|GI:558560516|EMBL-CDS:KEY60107.1|REFSEQ:WP_023491325.1	None	440	Gammaproteobacteria	NA-Bacteria	Pseudomonadota	Enterobacterales	Yersiniaceae	Serratia	Serratia sp. DD3	1410619
A0A084D868	Aromatic hydrocarbon degradation protein	GQ57_32330	GI:666483701|GI:736056389|EMBL-CDS:KEZ01910.1|REFSEQ:WP_034199878.1	None	460	Betaproteobacteria	NA-Bacteria	Pseudomonadota	Burkholderiales	Burkholderiaceae	Burkholderia	Burkholderia sp. MSh2	1506588
A0A084DC77	Long-chain fatty acid transporter	GQ57_24570	GI:736055680|GI:666485214|EMBL-CDS:KEZ03319.1|REFSEQ:WP_034199197.1	None	416	Betaproteobacteria	NA-Bacteria	Pseudomonadota	Burkholderiales	Burkholderiaceae	Burkholderia	Burkholderia sp. MSh2	1506588
A0A084EMM8	Long-chain fatty acid transport protein	None	GI:666679842|GI:1253327262|GI:490319724|EMBL-CDS:ATI82277.1|EMBL-CDS:KEZ19220.1|EMBL-CDS:OAH47190.1|EMBL-CDS:QJR04477.1|EMBL-CDS:RSU55627.1|REFSEQ:WP_004209213.1	None	433	Alphaproteobacteria	NA-Bacteria	Pseudomonadota	Sphingomonadales	Sphingomonadaceae	Sphingobium	Sphingobium yanoikuyae	13690
A0A084EX86	47 kDa outer membrane protein	HS327_01098	GI:757674390|GI:666683337|EMBL-CDS:KEZ22578.1|REFSEQ:WP_042905878.1	None	431	Gammaproteobacteria	NA-Bacteria	Pseudomonadota	Pasteurellales	Pasteurellaceae	Glaesserella	Glaesserella parasuis	738
A0A084JUM4	Transporter	IL45_10955	GI:667023514|EMBL-CDS:KEZ92658.1	None	418	Flavobacteriia	FCB group	Bacteroidota	Flavobacteriales	Flavobacteriaceae	Nonlabens	Nonlabens ulvanivorans	906888
A0A084SHI3	Aromatic hydrocarbon degradation protein	Q664_44875	GI:667798159|GI:759694133|EMBL-CDS:KFA87918.1|REFSEQ:WP_043410641.1	None	403	Myxococcia	NA-Bacteria	Myxococcota	Myxococcales	Archangiaceae	Archangium	Archangium violaceum Cb vi76	1406225
A0A084T5B0	Long-chain fatty acid transport protein	HW45_23075	GI:667806875|GI:740396128|EMBL-CDS:KFA95895.1	None	414	Gammaproteobacteria	NA-Bacteria	Pseudomonadota	Vibrionales	Vibrionaceae	Vibrio	Vibrio sp. ER1A	1517681
A0A084T732	Aromatic hydrocarbon degradation protein	HW45_21425	GI:740395616|GI:667807498|EMBL-CDS:KFA96517.1|REFSEQ:WP_038229400.1	None	413	Gammaproteobacteria	NA-Bacteria	Pseudomonadota	Vibrionales	Vibrionaceae	Vibrio	Vibrio sp. ER1A	1517681
A0A084T733	Aromatic hydrocarbon degradation protein	HW45_21430	GI:667807499|GI:740395618|EMBL-CDS:KFA96518.1|REFSEQ:WP_038229402.1	None	420	Gammaproteobacteria	NA-Bacteria	Pseudomonadota	Vibrionales	Vibrionaceae	Vibrio	Vibrio sp. ER1A	1517681
A0A084TB56	Long-chain fatty acid outer membrane transporter	HW45_11230	GI:740393169|GI:667809040|EMBL-CDS:KFA97941.1|REFSEQ:WP_038226987.1	None	415	Gammaproteobacteria	NA-Bacteria	Pseudomonadota	Vibrionales	Vibrionaceae	Vibrio	Vibrio sp. ER1A	1517681
A0A084TIX0	Transporter	IA57_09320	GI:738165210|GI:667811850|EMBL-CDS:KFB00656.1|REFSEQ:WP_036122265.1	None	509	Flavobacteriia	FCB group	Bacteroidota	Flavobacteriales	Flavobacteriaceae	Mangrovimonas	Mangrovimonas yunxiaonensis	1197477
A0A084UA81	Membrane protein involved in aromatic hydrocarbon degradation	EL18_00889	GI:738531722|GI:667917090|EMBL-CDS:KFB09867.1|REFSEQ:WP_036480136.1	None	385	Alphaproteobacteria	NA-Bacteria	Pseudomonadota	Hyphomicrobiales	Phyllobacteriaceae	Nitratireductor	Nitratireductor basaltis	472175
A0A084Y356	Putative outer membrane protein	CAPSK01_001341	GI:668673852|EMBL-CDS:KFB69150.1	None	444	Betaproteobacteria	NA-Bacteria	Pseudomonadota	Betaproteobacteria incertae se	NA	Candidatus Accumulibacter	Candidatus Accumulibacter vicinus	2954382
A0A085A9K7	Long-chain fatty acid transport protein	GTGU_02251	GI:740319591|GI:668721345|EMBL-CDS:KFC06902.1|REFSEQ:WP_038156761.1	None	428	Gammaproteobacteria	NA-Bacteria	Pseudomonadota	Enterobacterales	Enterobacteriaceae	Trabulsiella	Trabulsiella guamensis ATCC 49490	1005994
A0A085BMZ8	Aromatic hydrocarbon degradation protein	IO89_04555	GI:668742624|GI:736977602|EMBL-CDS:KFC23843.1|REFSEQ:WP_034973919.1	None	411	Flavobacteriia	FCB group	Bacteroidota	Flavobacteriales	Weeksellaceae	Epilithonimonas	Epilithonimonas lactis	421072
A0A085BPJ5	Aromatic hydrocarbon degradation protein	IO90_03590	GI:736967481|GI:668743172|EMBL-CDS:KFC24390.1|REFSEQ:WP_034963936.1	None	411	Flavobacteriia	FCB group	Bacteroidota	Flavobacteriales	Weeksellaceae	Chryseobacterium	Chryseobacterium sp. FH1	1233951
A0A085ENE4	Transporter	FEM08_05040	GI:668937825|EMBL-CDS:KFC60739.1	None	471	Flavobacteriia	FCB group	Bacteroidota	Flavobacteriales	Flavobacteriaceae	Flavobacterium	Flavobacterium gilvum	1492737
A0A085FCH2	Membrane protein involved in aromatic hydrocarbon degradation	FF80_01435	GI:737111142|GI:668950429|EMBL-CDS:KFC69167.1|REFSEQ:WP_035098929.1	None	372	Alphaproteobacteria	NA-Bacteria	Pseudomonadota	Hyphomicrobiales	Devosiaceae	Devosia	Devosia sp. LC5	1502724
A0A085FU93	Membrane protein| aromatic hydrocarbon degradation	FG93_00797	GI:918567986|GI:668956396|EMBL-CDS:KFC75038.1|REFSEQ:WP_052513357.1	None	443	Alphaproteobacteria	NA-Bacteria	Pseudomonadota	Hyphomicrobiales	Boseaceae	Bosea	Bosea sp. LC85	1502851
A0A085G8B4	Long-chain fatty acid transport protein	GBAG_2920	GI:668962459|EMBL-CDS:KFC79959.1	None	378	Gammaproteobacteria	NA-Bacteria	Pseudomonadota	Enterobacterales	Enterobacteriaceae	Buttiauxella	Buttiauxella agrestis ATCC 33320	1006004
A0A085G8E0	Long-chain fatty acid transport protein	GBAG_2947	GI:668962485|GI:736475757|EMBL-CDS:KFC79985.1|REFSEQ:WP_034497395.1	None	394	Gammaproteobacteria	NA-Bacteria	Pseudomonadota	Enterobacterales	Enterobacteriaceae	Buttiauxella	Buttiauxella agrestis ATCC 33320	1006004
A0A085G922	Long-chain fatty acid transport protein	GEAM_2461	GI:668962730|GI:736789596|EMBL-CDS:KFC80217.1|REFSEQ:WP_034791870.1	None	425	Gammaproteobacteria	NA-Bacteria	Pseudomonadota	Enterobacterales	Yersiniaceae	Ewingella	Ewingella americana ATCC 33852	910964
A0A085HMF8	Long-chain fatty acid transport protein	GLGR_0691	GI:668983936|GI:653023294|EMBL-CDS:KFC97153.1|REFSEQ:WP_027275187.1	None	432	Gammaproteobacteria	NA-Bacteria	Pseudomonadota	Enterobacterales	Budviciaceae	Leminorella	Leminorella grimontii ATCC 33999 = DSM 5078	1005999
A0A085K5C8	Long-chain fatty acid transporter	None	GI:1498418751|GI:1016432609|GI:739653278|GI:669023836|EMBL-CDS:AYO79295.1|EMBL-CDS:KFD27924.1|REFSEQ:WP_037508926.1	None	433	Alphaproteobacteria	NA-Bacteria	Pseudomonadota	Sphingomonadales	Sphingomonadaceae	Sphingobium	Sphingobium yanoikuyae	13690
A0A085G8B4	Long-chain fatty acid transport protein	GBAG_2920	GI:668962459|EMBL-CDS:KFC79959.1	None	378	Gammaproteobacteria	NA-Bacteria	Pseudomonadota	Enterobacterales	Enterobacteriaceae	Buttiauxella	Buttiauxella agrestis ATCC 33320	1006004
A0A085G8E0	Long-chain fatty acid transport protein	GBAG_2947	GI:668962485|GI:736475757|EMBL-CDS:KFC79985.1|REFSEQ:WP_034497395.1	None	394	Gammaproteobacteria	NA-Bacteria	Pseudomonadota	Enterobacterales	Enterobacteriaceae	Buttiauxella	Buttiauxella agrestis ATCC 33320	1006004
A0A085G922	Long-chain fatty acid transport protein	GEAM_2461	GI:668962730|GI:736789596|EMBL-CDS:KFC80217.1|REFSEQ:WP_034791870.1	None	425	Gammaproteobacteria	NA-Bacteria	Pseudomonadota	Enterobacterales	Yersiniaceae	Ewingella	Ewingella americana ATCC 33852	910964
A0A085HMF8	Long-chain fatty acid transport protein	GLGR_0691	GI:668983936|GI:653023294|EMBL-CDS:KFC97153.1|REFSEQ:WP_027275187.1	None	432	Gammaproteobacteria	NA-Bacteria	Pseudomonadota	Enterobacterales	Budviciaceae	Leminorella	Leminorella grimontii ATCC 33999 = DSM 5078	1005999
A0A085K5C8	Long-chain fatty acid transporter	None	GI:1498418751|GI:1016432609|GI:739653278|GI:669023836|EMBL-CDS:AYO79295.1|EMBL-CDS:KFD27924.1|REFSEQ:WP_037508926.1	None	433	Alphaproteobacteria	NA-Bacteria	Pseudomonadota	Sphingomonadales	Sphingomonadaceae	Sphingobium	Sphingobium yanoikuyae	13690
A0A085G8B4	Long-chain fatty acid transport protein	GBAG_2920	GI:668962459|EMBL-CDS:KFC79959.1	None	378	Gammaproteobacteria	NA-Bacteria	Pseudomonadota	Enterobacterales	Enterobacteriaceae	Buttiauxella	Buttiauxella agrestis ATCC 33320	1006004
A0A085G8E0	Long-chain fatty acid transport protein	GBAG_2947	GI:668962485|GI:736475757|EMBL-CDS:KFC79985.1|REFSEQ:WP_034497395.1	None	394	Gammaproteobacteria	NA-Bacteria	Pseudomonadota	Enterobacterales	Enterobacteriaceae	Buttiauxella	Buttiauxella agrestis ATCC 33320	1006004
A0A085G922	Long-chain fatty acid transport protein	GEAM_2461	GI:668962730|GI:736789596|EMBL-CDS:KFC80217.1|REFSEQ:WP_034791870.1	None	425	Gammaproteobacteria	NA-Bacteria	Pseudomonadota	Enterobacterales	Yersiniaceae	Ewingella	Ewingella americana ATCC 33852	910964
A0A085HMF8	Long-chain fatty acid transport protein	GLGR_0691	GI:668983936|GI:653023294|EMBL-CDS:KFC97153.1|REFSEQ:WP_027275187.1	None	432	Gammaproteobacteria	NA-Bacteria	Pseudomonadota	Enterobacterales	Budviciaceae	Leminorella	Leminorella grimontii ATCC 33999 = DSM 5078	1005999
A0A085G8B4	Long-chain fatty acid transport protein	GBAG_2920	GI:668962459|EMBL-CDS:KFC79959.1	None	378	Gammaproteobacteria	NA-Bacteria	Pseudomonadota	Enterobacterales	Enterobacteriaceae	Buttiauxella	Buttiauxella agrestis ATCC 33320	1006004
A0A085G8E0	Long-chain fatty acid transport protein	GBAG_2947	GI:668962485|GI:736475757|EMBL-CDS:KFC79985.1|REFSEQ:WP_034497395.1	None	394	Gammaproteobacteria	NA-Bacteria	Pseudomonadota	Enterobacterales	Enterobacteriaceae	Buttiauxella	Buttiauxella agrestis ATCC 33320	1006004
A0A085G922	Long-chain fatty acid transport protein	GEAM_2461	GI:668962730|GI:736789596|EMBL-CDS:KFC80217.1|REFSEQ:WP_034791870.1	None	425	Gammaproteobacteria	NA-Bacteria	Pseudomonadota	Enterobacterales	Yersiniaceae	Ewingella	Ewingella americana ATCC 33852	910964
A0A085HMF8	Long-chain fatty acid transport protein	GLGR_0691	GI:668983936|GI:653023294|EMBL-CDS:KFC97153.1|REFSEQ:WP_027275187.1	None	432	Gammaproteobacteria	NA-Bacteria	Pseudomonadota	Enterobacterales	Budviciaceae	Leminorella	Leminorella grimontii ATCC 33999 = DSM 5078	1005999
A0A085G8B4	Long-chain fatty acid transport protein	GBAG_2920	GI:668962459|EMBL-CDS:KFC79959.1	None	378	Gammaproteobacteria	NA-Bacteria	Pseudomonadota	Enterobacterales	Enterobacteriaceae	Buttiauxella	Buttiauxella agrestis ATCC 33320	1006004
A0A085G8E0	Long-chain fatty acid transport protein	GBAG_2947	GI:668962485|GI:736475757|EMBL-CDS:KFC79985.1|REFSEQ:WP_034497395.1	None	394	Gammaproteobacteria	NA-Bacteria	Pseudomonadota	Enterobacterales	Enterobacteriaceae	Buttiauxella	Buttiauxella agrestis ATCC 33320	1006004
A0A085G922	Long-chain fatty acid transport protein	GEAM_2461	GI:668962730|GI:736789596|EMBL-CDS:KFC80217.1|REFSEQ:WP_034791870.1	None	425	Gammaproteobacteria	NA-Bacteria	Pseudomonadota	Enterobacterales	Yersiniaceae	Ewingella	Ewingella americana ATCC 33852	910964
A0A085HMF8	Long-chain fatty acid transport protein	GLGR_0691	GI:668983936|GI:653023294|EMBL-CDS:KFC97153.1|REFSEQ:WP_027275187.1	None	432	Gammaproteobacteria	NA-Bacteria	Pseudomonadota	Enterobacterales	Budviciaceae	Leminorella	Leminorella grimontii ATCC 33999 = DSM 5078	1005999
A0A085K5C8	Long-chain fatty acid transporter	None	GI:1498418751|GI:1016432609|GI:739653278|GI:669023836|EMBL-CDS:AYO79295.1|EMBL-CDS:KFD27924.1|REFSEQ:WP_037508926.1	None	433	Alphaproteobacteria	NA-Bacteria	Pseudomonadota	Sphingomonadales	Sphingomonadaceae	Sphingobium	Sphingobium yanoikuyae	13690
A0A085G8B4	Long-chain fatty acid transport protein	GBAG_2920	GI:668962459|EMBL-CDS:KFC79959.1	None	378	Gammaproteobacteria	NA-Bacteria	Pseudomonadota	Enterobacterales	Enterobacteriaceae	Buttiauxella	Buttiauxella agrestis ATCC 33320	1006004
A0A085G8E0	Long-chain fatty acid transport protein	GBAG_2947	GI:668962485|GI:736475757|EMBL-CDS:KFC79985.1|REFSEQ:WP_034497395.1	None	394	Gammaproteobacteria	NA-Bacteria	Pseudomonadota	Enterobacterales	Enterobacteriaceae	Buttiauxella	Buttiauxella agrestis ATCC 33320	1006004
A0A085G922	Long-chain fatty acid transport protein	GEAM_2461	GI:668962730|GI:736789596|EMBL-CDS:KFC80217.1|REFSEQ:WP_034791870.1	None	425	Gammaproteobacteria	NA-Bacteria	Pseudomonadota	Enterobacterales	Yersiniaceae	Ewingella	Ewingella americana ATCC 33852	910964
A0A085HMF8	Long-chain fatty acid transport protein	GLGR_0691	GI:668983936|GI:653023294|EMBL-CDS:KFC97153.1|REFSEQ:WP_027275187.1	None	432	Gammaproteobacteria	NA-Bacteria	Pseudomonadota	Enterobacterales	Budviciaceae	Leminorella	Leminorella grimontii ATCC 33999 = DSM 5078	1005999
A0A085K5C8	Long-chain fatty acid transporter	None	GI:1498418751|GI:1016432609|GI:739653278|GI:669023836|EMBL-CDS:AYO79295.1|EMBL-CDS:KFD27924.1|REFSEQ:WP_037508926.1	None	433	Alphaproteobacteria	NA-Bacteria	Pseudomonadota	Sphingomonadales	Sphingomonadaceae	Sphingobium	Sphingobium yanoikuyae	13690
A0A085G8B4	Long-chain fatty acid transport protein	GBAG_2920	GI:668962459|EMBL-CDS:KFC79959.1	None	378	Gammaproteobacteria	NA-Bacteria	Pseudomonadota	Enterobacterales	Enterobacteriaceae	Buttiauxella	Buttiauxella agrestis ATCC 33320	1006004
A0A085G8E0	Long-chain fatty acid transport protein	GBAG_2947	GI:668962485|GI:736475757|EMBL-CDS:KFC79985.1|REFSEQ:WP_034497395.1	None	394	Gammaproteobacteria	NA-Bacteria	Pseudomonadota	Enterobacterales	Enterobacteriaceae	Buttiauxella	Buttiauxella agrestis ATCC 33320	1006004
A0A085G922	Long-chain fatty acid transport protein	GEAM_2461	GI:668962730|GI:736789596|EMBL-CDS:KFC80217.1|REFSEQ:WP_034791870.1	None	425	Gammaproteobacteria	NA-Bacteria	Pseudomonadota	Enterobacterales	Yersiniaceae	Ewingella	Ewingella americana ATCC 33852	910964
A0A085HMF8	Long-chain fatty acid transport protein	GLGR_0691	GI:668983936|GI:653023294|EMBL-CDS:KFC97153.1|REFSEQ:WP_027275187.1	None	432	Gammaproteobacteria	NA-Bacteria	Pseudomonadota	Enterobacterales	Budviciaceae	Leminorella	Leminorella grimontii ATCC 33999 = DSM 5078	1005999
A0A085K5C8	Long-chain fatty acid transporter	None	GI:1498418751|GI:1016432609|GI:739653278|GI:669023836|EMBL-CDS:AYO79295.1|EMBL-CDS:KFD27924.1|REFSEQ:WP_037508926.1	None	433	Alphaproteobacteria	NA-Bacteria	Pseudomonadota	Sphingomonadales	Sphingomonadaceae	Sphingobium	Sphingobium yanoikuyae	13690
A0A085G8B4	Long-chain fatty acid transport protein	GBAG_2920	GI:668962459|EMBL-CDS:KFC79959.1	None	378	Gammaproteobacteria	NA-Bacteria	Pseudomonadota	Enterobacterales	Enterobacteriaceae	Buttiauxella	Buttiauxella agrestis ATCC 33320	1006004
A0A085G8E0	Long-chain fatty acid transport protein	GBAG_2947	GI:668962485|GI:736475757|EMBL-CDS:KFC79985.1|REFSEQ:WP_034497395.1	None	394	Gammaproteobacteria	NA-Bacteria	Pseudomonadota	Enterobacterales	Enterobacteriaceae	Buttiauxella	Buttiauxella agrestis ATCC 33320	1006004
A0A085G922	Long-chain fatty acid transport protein	GEAM_2461	GI:668962730|GI:736789596|EMBL-CDS:KFC80217.1|REFSEQ:WP_034791870.1	None	425	Gammaproteobacteria	NA-Bacteria	Pseudomonadota	Enterobacterales	Yersiniaceae	Ewingella	Ewingella americana ATCC 33852	910964
A0A085HMF8	Long-chain fatty acid transport protein	GLGR_0691	GI:668983936|GI:653023294|EMBL-CDS:KFC97153.1|REFSEQ:WP_027275187.1	None	432	Gammaproteobacteria	NA-Bacteria	Pseudomonadota	Enterobacterales	Budviciaceae	Leminorella	Leminorella grimontii ATCC 33999 = DSM 5078	1005999
A0A085G8B4	Long-chain fatty acid transport protein	GBAG_2920	GI:668962459|EMBL-CDS:KFC79959.1	None	378	Gammaproteobacteria	NA-Bacteria	Pseudomonadota	Enterobacterales	Enterobacteriaceae	Buttiauxella	Buttiauxella agrestis ATCC 33320	1006004
A0A085G8E0	Long-chain fatty acid transport protein	GBAG_2947	GI:668962485|GI:736475757|EMBL-CDS:KFC79985.1|REFSEQ:WP_034497395.1	None	394	Gammaproteobacteria	NA-Bacteria	Pseudomonadota	Enterobacterales	Enterobacteriaceae	Buttiauxella	Buttiauxella agrestis ATCC 33320	1006004
A0A085G922	Long-chain fatty acid transport protein	GEAM_2461	GI:668962730|GI:736789596|EMBL-CDS:KFC80217.1|REFSEQ:WP_034791870.1	None	425	Gammaproteobacteria	NA-Bacteria	Pseudomonadota	Enterobacterales	Yersiniaceae	Ewingella	Ewingella americana ATCC 33852	910964
A0A085HMF8	Long-chain fatty acid transport protein	GLGR_0691	GI:668983936|GI:653023294|EMBL-CDS:KFC97153.1|REFSEQ:WP_027275187.1	None	432	Gammaproteobacteria	NA-Bacteria	Pseudomonadota	Enterobacterales	Budviciaceae	Leminorella	Leminorella grimontii ATCC 33999 = DSM 5078	1005999
A0A085G8B4	Long-chain fatty acid transport protein	GBAG_2920	GI:668962459|EMBL-CDS:KFC79959.1	None	378	Gammaproteobacteria	NA-Bacteria	Pseudomonadota	Enterobacterales	Enterobacteriaceae	Buttiauxella	Buttiauxella agrestis ATCC 33320	1006004
A0A085G8E0	Long-chain fatty acid transport protein	GBAG_2947	GI:668962485|GI:736475757|EMBL-CDS:KFC79985.1|REFSEQ:WP_034497395.1	None	394	Gammaproteobacteria	NA-Bacteria	Pseudomonadota	Enterobacterales	Enterobacteriaceae	Buttiauxella	Buttiauxella agrestis ATCC 33320	1006004
A0A085G922	Long-chain fatty acid transport protein	GEAM_2461	GI:668962730|GI:736789596|EMBL-CDS:KFC80217.1|REFSEQ:WP_034791870.1	None	425	Gammaproteobacteria	NA-Bacteria	Pseudomonadota	Enterobacterales	Yersiniaceae	Ewingella	Ewingella americana ATCC 33852	910964
A0A085HMF8	Long-chain fatty acid transport protein	GLGR_0691	GI:668983936|GI:653023294|EMBL-CDS:KFC97153.1|REFSEQ:WP_027275187.1	None	432	Gammaproteobacteria	NA-Bacteria	Pseudomonadota	Enterobacterales	Budviciaceae	Leminorella	Leminorella grimontii ATCC 33999 = DSM 5078	1005999
A0A085K5C8	Long-chain fatty acid transporter	None	GI:1498418751|GI:1016432609|GI:739653278|GI:669023836|EMBL-CDS:AYO79295.1|EMBL-CDS:KFD27924.1|REFSEQ:WP_037508926.1	None	433	Alphaproteobacteria	NA-Bacteria	Pseudomonadota	Sphingomonadales	Sphingomonadaceae	Sphingobium	Sphingobium yanoikuyae	13690
A0A085G8B4	Long-chain fatty acid transport protein	GBAG_2920	GI:668962459|EMBL-CDS:KFC79959.1	None	378	Gammaproteobacteria	NA-Bacteria	Pseudomonadota	Enterobacterales	Enterobacteriaceae	Buttiauxella	Buttiauxella agrestis ATCC 33320	1006004
A0A085G8E0	Long-chain fatty acid transport protein	GBAG_2947	GI:668962485|GI:736475757|EMBL-CDS:KFC79985.1|REFSEQ:WP_034497395.1	None	394	Gammaproteobacteria	NA-Bacteria	Pseudomonadota	Enterobacterales	Enterobacteriaceae	Buttiauxella	Buttiauxella agrestis ATCC 33320	1006004
A0A085G922	Long-chain fatty acid transport protein	GEAM_2461	GI:668962730|GI:736789596|EMBL-CDS:KFC80217.1|REFSEQ:WP_034791870.1	None	425	Gammaproteobacteria	NA-Bacteria	Pseudomonadota	Enterobacterales	Yersiniaceae	Ewingella	Ewingella americana ATCC 33852	910964
A0A085HMF8	Long-chain fatty acid transport protein	GLGR_0691	GI:668983936|GI:653023294|EMBL-CDS:KFC97153.1|REFSEQ:WP_027275187.1	None	432	Gammaproteobacteria	NA-Bacteria	Pseudomonadota	Enterobacterales	Budviciaceae	Leminorella	Leminorella grimontii ATCC 33999 = DSM 5078	1005999
A0A085K5C8	Long-chain fatty acid transporter	None	GI:1498418751|GI:1016432609|GI:739653278|GI:669023836|EMBL-CDS:AYO79295.1|EMBL-CDS:KFD27924.1|REFSEQ:WP_037508926.1	None	433	Alphaproteobacteria	NA-Bacteria	Pseudomonadota	Sphingomonadales	Sphingomonadaceae	Sphingobium	Sphingobium yanoikuyae	13690
A0A085G8B4	Long-chain fatty acid transport protein	GBAG_2920	GI:668962459|EMBL-CDS:KFC79959.1	None	378	Gammaproteobacteria	NA-Bacteria	Pseudomonadota	Enterobacterales	Enterobacteriaceae	Buttiauxella	Buttiauxella agrestis ATCC 33320	1006004
A0A085G8E0	Long-chain fatty acid transport protein	GBAG_2947	GI:668962485|GI:736475757|EMBL-CDS:KFC79985.1|REFSEQ:WP_034497395.1	None	394	Gammaproteobacteria	NA-Bacteria	Pseudomonadota	Enterobacterales	Enterobacteriaceae	Buttiauxella	Buttiauxella agrestis ATCC 33320	1006004
A0A085G922	Long-chain fatty acid transport protein	GEAM_2461	GI:668962730|GI:736789596|EMBL-CDS:KFC80217.1|REFSEQ:WP_034791870.1	None	425	Gammaproteobacteria	NA-Bacteria	Pseudomonadota	Enterobacterales	Yersiniaceae	Ewingella	Ewingella americana ATCC 33852	910964
A0A085HMF8	Long-chain fatty acid transport protein	GLGR_0691	GI:668983936|GI:653023294|EMBL-CDS:KFC97153.1|REFSEQ:WP_027275187.1	None	432	Gammaproteobacteria	NA-Bacteria	Pseudomonadota	Enterobacterales	Budviciaceae	Leminorella	Leminorella grimontii ATCC 33999 = DSM 5078	1005999
A0A085K5C8	Long-chain fatty acid transporter	None	GI:1498418751|GI:1016432609|GI:739653278|GI:669023836|EMBL-CDS:AYO79295.1|EMBL-CDS:KFD27924.1|REFSEQ:WP_037508926.1	None	433	Alphaproteobacteria	NA-Bacteria	Pseudomonadota	Sphingomonadales	Sphingomonadaceae	Sphingobium	Sphingobium yanoikuyae	13690
A0A085G8B4	Long-chain fatty acid transport protein	GBAG_2920	GI:668962459|EMBL-CDS:KFC79959.1	None	378	Gammaproteobacteria	NA-Bacteria	Pseudomonadota	Enterobacterales	Enterobacteriaceae	Buttiauxella	Buttiauxella agrestis ATCC 33320	1006004
A0A085G8E0	Long-chain fatty acid transport protein	GBAG_2947	GI:668962485|GI:736475757|EMBL-CDS:KFC79985.1|REFSEQ:WP_034497395.1	None	394	Gammaproteobacteria	NA-Bacteria	Pseudomonadota	Enterobacterales	Enterobacteriaceae	Buttiauxella	Buttiauxella agrestis ATCC 33320	1006004
A0A085G922	Long-chain fatty acid transport protein	GEAM_2461	GI:668962730|GI:736789596|EMBL-CDS:KFC80217.1|REFSEQ:WP_034791870.1	None	425	Gammaproteobacteria	NA-Bacteria	Pseudomonadota	Enterobacterales	Yersiniaceae	Ewingella	Ewingella americana ATCC 33852	910964
A0A085HMF8	Long-chain fatty acid transport protein	GLGR_0691	GI:668983936|GI:653023294|EMBL-CDS:KFC97153.1|REFSEQ:WP_027275187.1	None	432	Gammaproteobacteria	NA-Bacteria	Pseudomonadota	Enterobacterales	Budviciaceae	Leminorella	Leminorella grimontii ATCC 33999 = DSM 5078	1005999
A0A085G8B4	Long-chain fatty acid transport protein	GBAG_2920	GI:668962459|EMBL-CDS:KFC79959.1	None	378	Gammaproteobacteria	NA-Bacteria	Pseudomonadota	Enterobacterales	Enterobacteriaceae	Buttiauxella	Buttiauxella agrestis ATCC 33320	1006004
A0A085G8E0	Long-chain fatty acid transport protein	GBAG_2947	GI:668962485|GI:736475757|EMBL-CDS:KFC79985.1|REFSEQ:WP_034497395.1	None	394	Gammaproteobacteria	NA-Bacteria	Pseudomonadota	Enterobacterales	Enterobacteriaceae	Buttiauxella	Buttiauxella agrestis ATCC 33320	1006004
A0A085G922	Long-chain fatty acid transport protein	GEAM_2461	GI:668962730|GI:736789596|EMBL-CDS:KFC80217.1|REFSEQ:WP_034791870.1	None	425	Gammaproteobacteria	NA-Bacteria	Pseudomonadota	Enterobacterales	Yersiniaceae	Ewingella	Ewingella americana ATCC 33852	910964
A0A085HMF8	Long-chain fatty acid transport protein	GLGR_0691	GI:668983936|GI:653023294|EMBL-CDS:KFC97153.1|REFSEQ:WP_027275187.1	None	432	Gammaproteobacteria	NA-Bacteria	Pseudomonadota	Enterobacterales	Budviciaceae	Leminorella	Leminorella grimontii ATCC 33999 = DSM 5078	1005999
A0A085G8B4	Long-chain fatty acid transport protein	GBAG_2920	GI:668962459|EMBL-CDS:KFC79959.1	None	378	Gammaproteobacteria	NA-Bacteria	Pseudomonadota	Enterobacterales	Enterobacteriaceae	Buttiauxella	Buttiauxella agrestis ATCC 33320	1006004
A0A085G8E0	Long-chain fatty acid transport protein	GBAG_2947	GI:668962485|GI:736475757|EMBL-CDS:KFC79985.1|REFSEQ:WP_034497395.1	None	394	Gammaproteobacteria	NA-Bacteria	Pseudomonadota	Enterobacterales	Enterobacteriaceae	Buttiauxella	Buttiauxella agrestis ATCC 33320	1006004
A0A085G922	Long-chain fatty acid transport protein	GEAM_2461	GI:668962730|GI:736789596|EMBL-CDS:KFC80217.1|REFSEQ:WP_034791870.1	None	425	Gammaproteobacteria	NA-Bacteria	Pseudomonadota	Enterobacterales	Yersiniaceae	Ewingella	Ewingella americana ATCC 33852	910964
A0A085HMF8	Long-chain fatty acid transport protein	GLGR_0691	GI:668983936|GI:653023294|EMBL-CDS:KFC97153.1|REFSEQ:WP_027275187.1	None	432	Gammaproteobacteria	NA-Bacteria	Pseudomonadota	Enterobacterales	Budviciaceae	Leminorella	Leminorella grimontii ATCC 33999 = DSM 5078	1005999
A0A085K5C8	Long-chain fatty acid transporter	None	GI:1498418751|GI:1016432609|GI:739653278|GI:669023836|EMBL-CDS:AYO79295.1|EMBL-CDS:KFD27924.1|REFSEQ:WP_037508926.1	None	433	Alphaproteobacteria	NA-Bacteria	Pseudomonadota	Sphingomonadales	Sphingomonadaceae	Sphingobium	Sphingobium yanoikuyae	13690
A0A085G8B4	Long-chain fatty acid transport protein	GBAG_2920	GI:668962459|EMBL-CDS:KFC79959.1	None	378	Gammaproteobacteria	NA-Bacteria	Pseudomonadota	Enterobacterales	Enterobacteriaceae	Buttiauxella	Buttiauxella agrestis ATCC 33320	1006004
A0A085G8E0	Long-chain fatty acid transport protein	GBAG_2947	GI:668962485|GI:736475757|EMBL-CDS:KFC79985.1|REFSEQ:WP_034497395.1	None	394	Gammaproteobacteria	NA-Bacteria	Pseudomonadota	Enterobacterales	Enterobacteriaceae	Buttiauxella	Buttiauxella agrestis ATCC 33320	1006004
A0A085G922	Long-chain fatty acid transport protein	GEAM_2461	GI:668962730|GI:736789596|EMBL-CDS:KFC80217.1|REFSEQ:WP_034791870.1	None	425	Gammaproteobacteria	NA-Bacteria	Pseudomonadota	Enterobacterales	Yersiniaceae	Ewingella	Ewingella americana ATCC 33852	910964
A0A085HMF8	Long-chain fatty acid transport protein	GLGR_0691	GI:668983936|GI:653023294|EMBL-CDS:KFC97153.1|REFSEQ:WP_027275187.1	None	432	Gammaproteobacteria	NA-Bacteria	Pseudomonadota	Enterobacterales	Budviciaceae	Leminorella	Leminorella grimontii ATCC 33999 = DSM 5078	1005999
A0A085K5C8	Long-chain fatty acid transporter	None	GI:1498418751|GI:1016432609|GI:739653278|GI:669023836|EMBL-CDS:AYO79295.1|EMBL-CDS:KFD27924.1|REFSEQ:WP_037508926.1	None	433	Alphaproteobacteria	NA-Bacteria	Pseudomonadota	Sphingomonadales	Sphingomonadaceae	Sphingobium	Sphingobium yanoikuyae	13690
A0A085G8B4	Long-chain fatty acid transport protein	GBAG_2920	GI:668962459|EMBL-CDS:KFC79959.1	None	378	Gammaproteobacteria	NA-Bacteria	Pseudomonadota	Enterobacterales	Enterobacteriaceae	Buttiauxella	Buttiauxella agrestis ATCC 33320	1006004
A0A085G8E0	Long-chain fatty acid transport protein	GBAG_2947	GI:668962485|GI:736475757|EMBL-CDS:KFC79985.1|REFSEQ:WP_034497395.1	None	394	Gammaproteobacteria	NA-Bacteria	Pseudomonadota	Enterobacterales	Enterobacteriaceae	Buttiauxella	Buttiauxella agrestis ATCC 33320	1006004
A0A085G922	Long-chain fatty acid transport protein	GEAM_2461	GI:668962730|GI:736789596|EMBL-CDS:KFC80217.1|REFSEQ:WP_034791870.1	None	425	Gammaproteobacteria	NA-Bacteria	Pseudomonadota	Enterobacterales	Yersiniaceae	Ewingella	Ewingella americana ATCC 33852	910964
A0A085HMF8	Long-chain fatty acid transport protein	GLGR_0691	GI:668983936|GI:653023294|EMBL-CDS:KFC97153.1|REFSEQ:WP_027275187.1	None	432	Gammaproteobacteria	NA-Bacteria	Pseudomonadota	Enterobacterales	Budviciaceae	Leminorella	Leminorella grimontii ATCC 33999 = DSM 5078	1005999
A0A085K5C8	Long-chain fatty acid transporter	None	GI:1498418751|GI:1016432609|GI:739653278|GI:669023836|EMBL-CDS:AYO79295.1|EMBL-CDS:KFD27924.1|REFSEQ:WP_037508926.1	None	433	Alphaproteobacteria	NA-Bacteria	Pseudomonadota	Sphingomonadales	Sphingomonadaceae	Sphingobium	Sphingobium yanoikuyae	13690
A0A085G8B4	Long-chain fatty acid transport protein	GBAG_2920	GI:668962459|EMBL-CDS:KFC79959.1	None	378	Gammaproteobacteria	NA-Bacteria	Pseudomonadota	Enterobacterales	Enterobacteriaceae	Buttiauxella	Buttiauxella agrestis ATCC 33320	1006004
A0A085G8E0	Long-chain fatty acid transport protein	GBAG_2947	GI:668962485|GI:736475757|EMBL-CDS:KFC79985.1|REFSEQ:WP_034497395.1	None	394	Gammaproteobacteria	NA-Bacteria	Pseudomonadota	Enterobacterales	Enterobacteriaceae	Buttiauxella	Buttiauxella agrestis ATCC 33320	1006004
A0A085G922	Long-chain fatty acid transport protein	GEAM_2461	GI:668962730|GI:736789596|EMBL-CDS:KFC80217.1|REFSEQ:WP_034791870.1	None	425	Gammaproteobacteria	NA-Bacteria	Pseudomonadota	Enterobacterales	Yersiniaceae	Ewingella	Ewingella americana ATCC 33852	910964
A0A085HMF8	Long-chain fatty acid transport protein	GLGR_0691	GI:668983936|GI:653023294|EMBL-CDS:KFC97153.1|REFSEQ:WP_027275187.1	None	432	Gammaproteobacteria	NA-Bacteria	Pseudomonadota	Enterobacterales	Budviciaceae	Leminorella	Leminorella grimontii ATCC 33999 = DSM 5078	1005999
A0A085G8B4	Long-chain fatty acid transport protein	GBAG_2920	GI:668962459|EMBL-CDS:KFC79959.1	None	378	Gammaproteobacteria	NA-Bacteria	Pseudomonadota	Enterobacterales	Enterobacteriaceae	Buttiauxella	Buttiauxella agrestis ATCC 33320	1006004
A0A085G8E0	Long-chain fatty acid transport protein	GBAG_2947	GI:668962485|GI:736475757|EMBL-CDS:KFC79985.1|REFSEQ:WP_034497395.1	None	394	Gammaproteobacteria	NA-Bacteria	Pseudomonadota	Enterobacterales	Enterobacteriaceae	Buttiauxella	Buttiauxella agrestis ATCC 33320	1006004
A0A085G922	Long-chain fatty acid transport protein	GEAM_2461	GI:668962730|GI:736789596|EMBL-CDS:KFC80217.1|REFSEQ:WP_034791870.1	None	425	Gammaproteobacteria	NA-Bacteria	Pseudomonadota	Enterobacterales	Yersiniaceae	Ewingella	Ewingella americana ATCC 33852	910964
A0A085HMF8	Long-chain fatty acid transport protein	GLGR_0691	GI:668983936|GI:653023294|EMBL-CDS:KFC97153.1|REFSEQ:WP_027275187.1	None	432	Gammaproteobacteria	NA-Bacteria	Pseudomonadota	Enterobacterales	Budviciaceae	Leminorella	Leminorella grimontii ATCC 33999 = DSM 5078	1005999
A0A085G8B4	Long-chain fatty acid transport protein	GBAG_2920	GI:668962459|EMBL-CDS:KFC79959.1	None	378	Gammaproteobacteria	NA-Bacteria	Pseudomonadota	Enterobacterales	Enterobacteriaceae	Buttiauxella	Buttiauxella agrestis ATCC 33320	1006004
A0A085G8E0	Long-chain fatty acid transport protein	GBAG_2947	GI:668962485|GI:736475757|EMBL-CDS:KFC79985.1|REFSEQ:WP_034497395.1	None	394	Gammaproteobacteria	NA-Bacteria	Pseudomonadota	Enterobacterales	Enterobacteriaceae	Buttiauxella	Buttiauxella agrestis ATCC 33320	1006004
A0A085G922	Long-chain fatty acid transport protein	GEAM_2461	GI:668962730|GI:736789596|EMBL-CDS:KFC80217.1|REFSEQ:WP_034791870.1	None	425	Gammaproteobacteria	NA-Bacteria	Pseudomonadota	Enterobacterales	Yersiniaceae	Ewingella	Ewingella americana ATCC 33852	910964
A0A085HMF8	Long-chain fatty acid transport protein	GLGR_0691	GI:668983936|GI:653023294|EMBL-CDS:KFC97153.1|REFSEQ:WP_027275187.1	None	432	Gammaproteobacteria	NA-Bacteria	Pseudomonadota	Enterobacterales	Budviciaceae	Leminorella	Leminorella grimontii ATCC 33999 = DSM 5078	1005999
A0A085K5C8	Long-chain fatty acid transporter	None	GI:1498418751|GI:1016432609|GI:739653278|GI:669023836|EMBL-CDS:AYO79295.1|EMBL-CDS:KFD27924.1|REFSEQ:WP_037508926.1	None	433	Alphaproteobacteria	NA-Bacteria	Pseudomonadota	Sphingomonadales	Sphingomonadaceae	Sphingobium	Sphingobium yanoikuyae	13690
A0A085G8B4	Long-chain fatty acid transport protein	GBAG_2920	GI:668962459|EMBL-CDS:KFC79959.1	None	378	Gammaproteobacteria	NA-Bacteria	Pseudomonadota	Enterobacterales	Enterobacteriaceae	Buttiauxella	Buttiauxella agrestis ATCC 33320	1006004
A0A085G8E0	Long-chain fatty acid transport protein	GBAG_2947	GI:668962485|GI:736475757|EMBL-CDS:KFC79985.1|REFSEQ:WP_034497395.1	None	394	Gammaproteobacteria	NA-Bacteria	Pseudomonadota	Enterobacterales	Enterobacteriaceae	Buttiauxella	Buttiauxella agrestis ATCC 33320	1006004
A0A085G922	Long-chain fatty acid transport protein	GEAM_2461	GI:668962730|GI:736789596|EMBL-CDS:KFC80217.1|REFSEQ:WP_034791870.1	None	425	Gammaproteobacteria	NA-Bacteria	Pseudomonadota	Enterobacterales	Yersiniaceae	Ewingella	Ewingella americana ATCC 33852	910964
A0A085HMF8	Long-chain fatty acid transport protein	GLGR_0691	GI:668983936|GI:653023294|EMBL-CDS:KFC97153.1|REFSEQ:WP_027275187.1	None	432	Gammaproteobacteria	NA-Bacteria	Pseudomonadota	Enterobacterales	Budviciaceae	Leminorella	Leminorella grimontii ATCC 33999 = DSM 5078	1005999
A0A085K5C8	Long-chain fatty acid transporter	None	GI:1498418751|GI:1016432609|GI:739653278|GI:669023836|EMBL-CDS:AYO79295.1|EMBL-CDS:KFD27924.1|REFSEQ:WP_037508926.1	None	433	Alphaproteobacteria	NA-Bacteria	Pseudomonadota	Sphingomonadales	Sphingomonadaceae	Sphingobium	Sphingobium yanoikuyae	13690
A0A085G8B4	Long-chain fatty acid transport protein	GBAG_2920	GI:668962459|EMBL-CDS:KFC79959.1	None	378	Gammaproteobacteria	NA-Bacteria	Pseudomonadota	Enterobacterales	Enterobacteriaceae	Buttiauxella	Buttiauxella agrestis ATCC 33320	1006004
A0A085G8E0	Long-chain fatty acid transport protein	GBAG_2947	GI:668962485|GI:736475757|EMBL-CDS:KFC79985.1|REFSEQ:WP_034497395.1	None	394	Gammaproteobacteria	NA-Bacteria	Pseudomonadota	Enterobacterales	Enterobacteriaceae	Buttiauxella	Buttiauxella agrestis ATCC 33320	1006004
A0A085G922	Long-chain fatty acid transport protein	GEAM_2461	GI:668962730|GI:736789596|EMBL-CDS:KFC80217.1|REFSEQ:WP_034791870.1	None	425	Gammaproteobacteria	NA-Bacteria	Pseudomonadota	Enterobacterales	Yersiniaceae	Ewingella	Ewingella americana ATCC 33852	910964
A0A085HMF8	Long-chain fatty acid transport protein	GLGR_0691	GI:668983936|GI:653023294|EMBL-CDS:KFC97153.1|REFSEQ:WP_027275187.1	None	432	Gammaproteobacteria	NA-Bacteria	Pseudomonadota	Enterobacterales	Budviciaceae	Leminorella	Leminorella grimontii ATCC 33999 = DSM 5078	1005999
A0A085K5C8	Long-chain fatty acid transporter	None	GI:1498418751|GI:1016432609|GI:739653278|GI:669023836|EMBL-CDS:AYO79295.1|EMBL-CDS:KFD27924.1|REFSEQ:WP_037508926.1	None	433	Alphaproteobacteria	NA-Bacteria	Pseudomonadota	Sphingomonadales	Sphingomonadaceae	Sphingobium	Sphingobium yanoikuyae	13690
A0A085G8B4	Long-chain fatty acid transport protein	GBAG_2920	GI:668962459|EMBL-CDS:KFC79959.1	None	378	Gammaproteobacteria	NA-Bacteria	Pseudomonadota	Enterobacterales	Enterobacteriaceae	Buttiauxella	Buttiauxella agrestis ATCC 33320	1006004
A0A085G8E0	Long-chain fatty acid transport protein	GBAG_2947	GI:668962485|GI:736475757|EMBL-CDS:KFC79985.1|REFSEQ:WP_034497395.1	None	394	Gammaproteobacteria	NA-Bacteria	Pseudomonadota	Enterobacterales	Enterobacteriaceae	Buttiauxella	Buttiauxella agrestis ATCC 33320	1006004
A0A085G922	Long-chain fatty acid transport protein	GEAM_2461	GI:668962730|GI:736789596|EMBL-CDS:KFC80217.1|REFSEQ:WP_034791870.1	None	425	Gammaproteobacteria	NA-Bacteria	Pseudomonadota	Enterobacterales	Yersiniaceae	Ewingella	Ewingella americana ATCC 33852	910964
A0A085HMF8	Long-chain fatty acid transport protein	GLGR_0691	GI:668983936|GI:653023294|EMBL-CDS:KFC97153.1|REFSEQ:WP_027275187.1	None	432	Gammaproteobacteria	NA-Bacteria	Pseudomonadota	Enterobacterales	Budviciaceae	Leminorella	Leminorella grimontii ATCC 33999 = DSM 5078	1005999
A0A085G8B4	Long-chain fatty acid transport protein	GBAG_2920	GI:668962459|EMBL-CDS:KFC79959.1	None	378	Gammaproteobacteria	NA-Bacteria	Pseudomonadota	Enterobacterales	Enterobacteriaceae	Buttiauxella	Buttiauxella agrestis ATCC 33320	1006004
A0A085G8E0	Long-chain fatty acid transport protein	GBAG_2947	GI:668962485|GI:736475757|EMBL-CDS:KFC79985.1|REFSEQ:WP_034497395.1	None	394	Gammaproteobacteria	NA-Bacteria	Pseudomonadota	Enterobacterales	Enterobacteriaceae	Buttiauxella	Buttiauxella agrestis ATCC 33320	1006004
A0A085G922	Long-chain fatty acid transport protein	GEAM_2461	GI:668962730|GI:736789596|EMBL-CDS:KFC80217.1|REFSEQ:WP_034791870.1	None	425	Gammaproteobacteria	NA-Bacteria	Pseudomonadota	Enterobacterales	Yersiniaceae	Ewingella	Ewingella americana ATCC 33852	910964
A0A085HMF8	Long-chain fatty acid transport protein	GLGR_0691	GI:668983936|GI:653023294|EMBL-CDS:KFC97153.1|REFSEQ:WP_027275187.1	None	432	Gammaproteobacteria	NA-Bacteria	Pseudomonadota	Enterobacterales	Budviciaceae	Leminorella	Leminorella grimontii ATCC 33999 = DSM 5078	1005999
A0A085G8B4	Long-chain fatty acid transport protein	GBAG_2920	GI:668962459|EMBL-CDS:KFC79959.1	None	378	Gammaproteobacteria	NA-Bacteria	Pseudomonadota	Enterobacterales	Enterobacteriaceae	Buttiauxella	Buttiauxella agrestis ATCC 33320	1006004
A0A085G8E0	Long-chain fatty acid transport protein	GBAG_2947	GI:668962485|GI:736475757|EMBL-CDS:KFC79985.1|REFSEQ:WP_034497395.1	None	394	Gammaproteobacteria	NA-Bacteria	Pseudomonadota	Enterobacterales	Enterobacteriaceae	Buttiauxella	Buttiauxella agrestis ATCC 33320	1006004
A0A085G922	Long-chain fatty acid transport protein	GEAM_2461	GI:668962730|GI:736789596|EMBL-CDS:KFC80217.1|REFSEQ:WP_034791870.1	None	425	Gammaproteobacteria	NA-Bacteria	Pseudomonadota	Enterobacterales	Yersiniaceae	Ewingella	Ewingella americana ATCC 33852	910964
A0A085HMF8	Long-chain fatty acid transport protein	GLGR_0691	GI:668983936|GI:653023294|EMBL-CDS:KFC97153.1|REFSEQ:WP_027275187.1	None	432	Gammaproteobacteria	NA-Bacteria	Pseudomonadota	Enterobacterales	Budviciaceae	Leminorella	Leminorella grimontii ATCC 33999 = DSM 5078	1005999
A0A085K5C8	Long-chain fatty acid transporter	None	GI:1498418751|GI:1016432609|GI:739653278|GI:669023836|EMBL-CDS:AYO79295.1|EMBL-CDS:KFD27924.1|REFSEQ:WP_037508926.1	None	433	Alphaproteobacteria	NA-Bacteria	Pseudomonadota	Sphingomonadales	Sphingomonadaceae	Sphingobium	Sphingobium yanoikuyae	13690
A0A085G8B4	Long-chain fatty acid transport protein	GBAG_2920	GI:668962459|EMBL-CDS:KFC79959.1	None	378	Gammaproteobacteria	NA-Bacteria	Pseudomonadota	Enterobacterales	Enterobacteriaceae	Buttiauxella	Buttiauxella agrestis ATCC 33320	1006004
A0A085G8E0	Long-chain fatty acid transport protein	GBAG_2947	GI:668962485|GI:736475757|EMBL-CDS:KFC79985.1|REFSEQ:WP_034497395.1	None	394	Gammaproteobacteria	NA-Bacteria	Pseudomonadota	Enterobacterales	Enterobacteriaceae	Buttiauxella	Buttiauxella agrestis ATCC 33320	1006004
A0A085G922	Long-chain fatty acid transport protein	GEAM_2461	GI:668962730|GI:736789596|EMBL-CDS:KFC80217.1|REFSEQ:WP_034791870.1	None	425	Gammaproteobacteria	NA-Bacteria	Pseudomonadota	Enterobacterales	Yersiniaceae	Ewingella	Ewingella americana ATCC 33852	910964
A0A085HMF8	Long-chain fatty acid transport protein	GLGR_0691	GI:668983936|GI:653023294|EMBL-CDS:KFC97153.1|REFSEQ:WP_027275187.1	None	432	Gammaproteobacteria	NA-Bacteria	Pseudomonadota	Enterobacterales	Budviciaceae	Leminorella	Leminorella grimontii ATCC 33999 = DSM 5078	1005999
A0A085K5C8	Long-chain fatty acid transporter	None	GI:1498418751|GI:1016432609|GI:739653278|GI:669023836|EMBL-CDS:AYO79295.1|EMBL-CDS:KFD27924.1|REFSEQ:WP_037508926.1	None	433	Alphaproteobacteria	NA-Bacteria	Pseudomonadota	Sphingomonadales	Sphingomonadaceae	Sphingobium	Sphingobium yanoikuyae	13690
A0A085G8B4	Long-chain fatty acid transport protein	GBAG_2920	GI:668962459|EMBL-CDS:KFC79959.1	None	378	Gammaproteobacteria	NA-Bacteria	Pseudomonadota	Enterobacterales	Enterobacteriaceae	Buttiauxella	Buttiauxella agrestis ATCC 33320	1006004
A0A085G8E0	Long-chain fatty acid transport protein	GBAG_2947	GI:668962485|GI:736475757|EMBL-CDS:KFC79985.1|REFSEQ:WP_034497395.1	None	394	Gammaproteobacteria	NA-Bacteria	Pseudomonadota	Enterobacterales	Enterobacteriaceae	Buttiauxella	Buttiauxella agrestis ATCC 33320	1006004
A0A085G922	Long-chain fatty acid transport protein	GEAM_2461	GI:668962730|GI:736789596|EMBL-CDS:KFC80217.1|REFSEQ:WP_034791870.1	None	425	Gammaproteobacteria	NA-Bacteria	Pseudomonadota	Enterobacterales	Yersiniaceae	Ewingella	Ewingella americana ATCC 33852	910964
A0A085HMF8	Long-chain fatty acid transport protein	GLGR_0691	GI:668983936|GI:653023294|EMBL-CDS:KFC97153.1|REFSEQ:WP_027275187.1	None	432	Gammaproteobacteria	NA-Bacteria	Pseudomonadota	Enterobacterales	Budviciaceae	Leminorella	Leminorella grimontii ATCC 33999 = DSM 5078	1005999
A0A085K5C8	Long-chain fatty acid transporter	None	GI:1498418751|GI:1016432609|GI:739653278|GI:669023836|EMBL-CDS:AYO79295.1|EMBL-CDS:KFD27924.1|REFSEQ:WP_037508926.1	None	433	Alphaproteobacteria	NA-Bacteria	Pseudomonadota	Sphingomonadales	Sphingomonadaceae	Sphingobium	Sphingobium yanoikuyae	13690
A0A085G8B4	Long-chain fatty acid transport protein	GBAG_2920	GI:668962459|EMBL-CDS:KFC79959.1	None	378	Gammaproteobacteria	NA-Bacteria	Pseudomonadota	Enterobacterales	Enterobacteriaceae	Buttiauxella	Buttiauxella agrestis ATCC 33320	1006004
A0A085G8E0	Long-chain fatty acid transport protein	GBAG_2947	GI:668962485|GI:736475757|EMBL-CDS:KFC79985.1|REFSEQ:WP_034497395.1	None	394	Gammaproteobacteria	NA-Bacteria	Pseudomonadota	Enterobacterales	Enterobacteriaceae	Buttiauxella	Buttiauxella agrestis ATCC 33320	1006004
A0A085G922	Long-chain fatty acid transport protein	GEAM_2461	GI:668962730|GI:736789596|EMBL-CDS:KFC80217.1|REFSEQ:WP_034791870.1	None	425	Gammaproteobacteria	NA-Bacteria	Pseudomonadota	Enterobacterales	Yersiniaceae	Ewingella	Ewingella americana ATCC 33852	910964
A0A085HMF8	Long-chain fatty acid transport protein	GLGR_0691	GI:668983936|GI:653023294|EMBL-CDS:KFC97153.1|REFSEQ:WP_027275187.1	None	432	Gammaproteobacteria	NA-Bacteria	Pseudomonadota	Enterobacterales	Budviciaceae	Leminorella	Leminorella grimontii ATCC 33999 = DSM 5078	1005999
A0A085G8B4	Long-chain fatty acid transport protein	GBAG_2920	GI:668962459|EMBL-CDS:KFC79959.1	None	378	Gammaproteobacteria	NA-Bacteria	Pseudomonadota	Enterobacterales	Enterobacteriaceae	Buttiauxella	Buttiauxella agrestis ATCC 33320	1006004
A0A085G8E0	Long-chain fatty acid transport protein	GBAG_2947	GI:668962485|GI:736475757|EMBL-CDS:KFC79985.1|REFSEQ:WP_034497395.1	None	394	Gammaproteobacteria	NA-Bacteria	Pseudomonadota	Enterobacterales	Enterobacteriaceae	Buttiauxella	Buttiauxella agrestis ATCC 33320	1006004
A0A085G922	Long-chain fatty acid transport protein	GEAM_2461	GI:668962730|GI:736789596|EMBL-CDS:KFC80217.1|REFSEQ:WP_034791870.1	None	425	Gammaproteobacteria	NA-Bacteria	Pseudomonadota	Enterobacterales	Yersiniaceae	Ewingella	Ewingella americana ATCC 33852	910964
A0A085HMF8	Long-chain fatty acid transport protein	GLGR_0691	GI:668983936|GI:653023294|EMBL-CDS:KFC97153.1|REFSEQ:WP_027275187.1	None	432	Gammaproteobacteria	NA-Bacteria	Pseudomonadota	Enterobacterales	Budviciaceae	Leminorella	Leminorella grimontii ATCC 33999 = DSM 5078	1005999
A0A085G8B4	Long-chain fatty acid transport protein	GBAG_2920	GI:668962459|EMBL-CDS:KFC79959.1	None	378	Gammaproteobacteria	NA-Bacteria	Pseudomonadota	Enterobacterales	Enterobacteriaceae	Buttiauxella	Buttiauxella agrestis ATCC 33320	1006004
A0A085G8E0	Long-chain fatty acid transport protein	GBAG_2947	GI:668962485|GI:736475757|EMBL-CDS:KFC79985.1|REFSEQ:WP_034497395.1	None	394	Gammaproteobacteria	NA-Bacteria	Pseudomonadota	Enterobacterales	Enterobacteriaceae	Buttiauxella	Buttiauxella agrestis ATCC 33320	1006004
A0A085G922	Long-chain fatty acid transport protein	GEAM_2461	GI:668962730|GI:736789596|EMBL-CDS:KFC80217.1|REFSEQ:WP_034791870.1	None	425	Gammaproteobacteria	NA-Bacteria	Pseudomonadota	Enterobacterales	Yersiniaceae	Ewingella	Ewingella americana ATCC 33852	910964
A0A085HMF8	Long-chain fatty acid transport protein	GLGR_0691	GI:668983936|GI:653023294|EMBL-CDS:KFC97153.1|REFSEQ:WP_027275187.1	None	432	Gammaproteobacteria	NA-Bacteria	Pseudomonadota	Enterobacterales	Budviciaceae	Leminorella	Leminorella grimontii ATCC 33999 = DSM 5078	1005999
A0A085K5C8	Long-chain fatty acid transporter	None	GI:1498418751|GI:1016432609|GI:739653278|GI:669023836|EMBL-CDS:AYO79295.1|EMBL-CDS:KFD27924.1|REFSEQ:WP_037508926.1	None	433	Alphaproteobacteria	NA-Bacteria	Pseudomonadota	Sphingomonadales	Sphingomonadaceae	Sphingobium	Sphingobium yanoikuyae	13690
A0A085G8B4	Long-chain fatty acid transport protein	GBAG_2920	GI:668962459|EMBL-CDS:KFC79959.1	None	378	Gammaproteobacteria	NA-Bacteria	Pseudomonadota	Enterobacterales	Enterobacteriaceae	Buttiauxella	Buttiauxella agrestis ATCC 33320	1006004
A0A085G8E0	Long-chain fatty acid transport protein	GBAG_2947	GI:668962485|GI:736475757|EMBL-CDS:KFC79985.1|REFSEQ:WP_034497395.1	None	394	Gammaproteobacteria	NA-Bacteria	Pseudomonadota	Enterobacterales	Enterobacteriaceae	Buttiauxella	Buttiauxella agrestis ATCC 33320	1006004
A0A085G922	Long-chain fatty acid transport protein	GEAM_2461	GI:668962730|GI:736789596|EMBL-CDS:KFC80217.1|REFSEQ:WP_034791870.1	None	425	Gammaproteobacteria	NA-Bacteria	Pseudomonadota	Enterobacterales	Yersiniaceae	Ewingella	Ewingella americana ATCC 33852	910964
A0A085HMF8	Long-chain fatty acid transport protein	GLGR_0691	GI:668983936|GI:653023294|EMBL-CDS:KFC97153.1|REFSEQ:WP_027275187.1	None	432	Gammaproteobacteria	NA-Bacteria	Pseudomonadota	Enterobacterales	Budviciaceae	Leminorella	Leminorella grimontii ATCC 33999 = DSM 5078	1005999
A0A085K5C8	Long-chain fatty acid transporter	None	GI:1498418751|GI:1016432609|GI:739653278|GI:669023836|EMBL-CDS:AYO79295.1|EMBL-CDS:KFD27924.1|REFSEQ:WP_037508926.1	None	433	Alphaproteobacteria	NA-Bacteria	Pseudomonadota	Sphingomonadales	Sphingomonadaceae	Sphingobium	Sphingobium yanoikuyae	13690
A0A085G8B4	Long-chain fatty acid transport protein	GBAG_2920	GI:668962459|EMBL-CDS:KFC79959.1	None	378	Gammaproteobacteria	NA-Bacteria	Pseudomonadota	Enterobacterales	Enterobacteriaceae	Buttiauxella	Buttiauxella agrestis ATCC 33320	1006004
A0A085G8E0	Long-chain fatty acid transport protein	GBAG_2947	GI:668962485|GI:736475757|EMBL-CDS:KFC79985.1|REFSEQ:WP_034497395.1	None	394	Gammaproteobacteria	NA-Bacteria	Pseudomonadota	Enterobacterales	Enterobacteriaceae	Buttiauxella	Buttiauxella agrestis ATCC 33320	1006004
A0A085G922	Long-chain fatty acid transport protein	GEAM_2461	GI:668962730|GI:736789596|EMBL-CDS:KFC80217.1|REFSEQ:WP_034791870.1	None	425	Gammaproteobacteria	NA-Bacteria	Pseudomonadota	Enterobacterales	Yersiniaceae	Ewingella	Ewingella americana ATCC 33852	910964
A0A085HMF8	Long-chain fatty acid transport protein	GLGR_0691	GI:668983936|GI:653023294|EMBL-CDS:KFC97153.1|REFSEQ:WP_027275187.1	None	432	Gammaproteobacteria	NA-Bacteria	Pseudomonadota	Enterobacterales	Budviciaceae	Leminorella	Leminorella grimontii ATCC 33999 = DSM 5078	1005999
A0A085K5C8	Long-chain fatty acid transporter	None	GI:1498418751|GI:1016432609|GI:739653278|GI:669023836|EMBL-CDS:AYO79295.1|EMBL-CDS:KFD27924.1|REFSEQ:WP_037508926.1	None	433	Alphaproteobacteria	NA-Bacteria	Pseudomonadota	Sphingomonadales	Sphingomonadaceae	Sphingobium	Sphingobium yanoikuyae	13690
A0A085G8B4	Long-chain fatty acid transport protein	GBAG_2920	GI:668962459|EMBL-CDS:KFC79959.1	None	378	Gammaproteobacteria	NA-Bacteria	Pseudomonadota	Enterobacterales	Enterobacteriaceae	Buttiauxella	Buttiauxella agrestis ATCC 33320	1006004
A0A085G8E0	Long-chain fatty acid transport protein	GBAG_2947	GI:668962485|GI:736475757|EMBL-CDS:KFC79985.1|REFSEQ:WP_034497395.1	None	394	Gammaproteobacteria	NA-Bacteria	Pseudomonadota	Enterobacterales	Enterobacteriaceae	Buttiauxella	Buttiauxella agrestis ATCC 33320	1006004
A0A085G922	Long-chain fatty acid transport protein	GEAM_2461	GI:668962730|GI:736789596|EMBL-CDS:KFC80217.1|REFSEQ:WP_034791870.1	None	425	Gammaproteobacteria	NA-Bacteria	Pseudomonadota	Enterobacterales	Yersiniaceae	Ewingella	Ewingella americana ATCC 33852	910964
A0A085HMF8	Long-chain fatty acid transport protein	GLGR_0691	GI:668983936|GI:653023294|EMBL-CDS:KFC97153.1|REFSEQ:WP_027275187.1	None	432	Gammaproteobacteria	NA-Bacteria	Pseudomonadota	Enterobacterales	Budviciaceae	Leminorella	Leminorella grimontii ATCC 33999 = DSM 5078	1005999
A0A085G8B4	Long-chain fatty acid transport protein	GBAG_2920	GI:668962459|EMBL-CDS:KFC79959.1	None	378	Gammaproteobacteria	NA-Bacteria	Pseudomonadota	Enterobacterales	Enterobacteriaceae	Buttiauxella	Buttiauxella agrestis ATCC 33320	1006004
A0A085G8E0	Long-chain fatty acid transport protein	GBAG_2947	GI:668962485|GI:736475757|EMBL-CDS:KFC79985.1|REFSEQ:WP_034497395.1	None	394	Gammaproteobacteria	NA-Bacteria	Pseudomonadota	Enterobacterales	Enterobacteriaceae	Buttiauxella	Buttiauxella agrestis ATCC 33320	1006004
A0A085G922	Long-chain fatty acid transport protein	GEAM_2461	GI:668962730|GI:736789596|EMBL-CDS:KFC80217.1|REFSEQ:WP_034791870.1	None	425	Gammaproteobacteria	NA-Bacteria	Pseudomonadota	Enterobacterales	Yersiniaceae	Ewingella	Ewingella americana ATCC 33852	910964
A0A085HMF8	Long-chain fatty acid transport protein	GLGR_0691	GI:668983936|GI:653023294|EMBL-CDS:KFC97153.1|REFSEQ:WP_027275187.1	None	432	Gammaproteobacteria	NA-Bacteria	Pseudomonadota	Enterobacterales	Budviciaceae	Leminorella	Leminorella grimontii ATCC 33999 = DSM 5078	1005999
A0A085G8B4	Long-chain fatty acid transport protein	GBAG_2920	GI:668962459|EMBL-CDS:KFC79959.1	None	378	Gammaproteobacteria	NA-Bacteria	Pseudomonadota	Enterobacterales	Enterobacteriaceae	Buttiauxella	Buttiauxella agrestis ATCC 33320	1006004
A0A085G8E0	Long-chain fatty acid transport protein	GBAG_2947	GI:668962485|GI:736475757|EMBL-CDS:KFC79985.1|REFSEQ:WP_034497395.1	None	394	Gammaproteobacteria	NA-Bacteria	Pseudomonadota	Enterobacterales	Enterobacteriaceae	Buttiauxella	Buttiauxella agrestis ATCC 33320	1006004
A0A085G922	Long-chain fatty acid transport protein	GEAM_2461	GI:668962730|GI:736789596|EMBL-CDS:KFC80217.1|REFSEQ:WP_034791870.1	None	425	Gammaproteobacteria	NA-Bacteria	Pseudomonadota	Enterobacterales	Yersiniaceae	Ewingella	Ewingella americana ATCC 33852	910964
A0A085HMF8	Long-chain fatty acid transport protein	GLGR_0691	GI:668983936|GI:653023294|EMBL-CDS:KFC97153.1|REFSEQ:WP_027275187.1	None	432	Gammaproteobacteria	NA-Bacteria	Pseudomonadota	Enterobacterales	Budviciaceae	Leminorella	Leminorella grimontii ATCC 33999 = DSM 5078	1005999
A0A085K5C8	Long-chain fatty acid transporter	None	GI:1498418751|GI:1016432609|GI:739653278|GI:669023836|EMBL-CDS:AYO79295.1|EMBL-CDS:KFD27924.1|REFSEQ:WP_037508926.1	None	433	Alphaproteobacteria	NA-Bacteria	Pseudomonadota	Sphingomonadales	Sphingomonadaceae	Sphingobium	Sphingobium yanoikuyae	13690
A0A085G8B4	Long-chain fatty acid transport protein	GBAG_2920	GI:668962459|EMBL-CDS:KFC79959.1	None	378	Gammaproteobacteria	NA-Bacteria	Pseudomonadota	Enterobacterales	Enterobacteriaceae	Buttiauxella	Buttiauxella agrestis ATCC 33320	1006004
A0A085G8E0	Long-chain fatty acid transport protein	GBAG_2947	GI:668962485|GI:736475757|EMBL-CDS:KFC79985.1|REFSEQ:WP_034497395.1	None	394	Gammaproteobacteria	NA-Bacteria	Pseudomonadota	Enterobacterales	Enterobacteriaceae	Buttiauxella	Buttiauxella agrestis ATCC 33320	1006004
A0A085G922	Long-chain fatty acid transport protein	GEAM_2461	GI:668962730|GI:736789596|EMBL-CDS:KFC80217.1|REFSEQ:WP_034791870.1	None	425	Gammaproteobacteria	NA-Bacteria	Pseudomonadota	Enterobacterales	Yersiniaceae	Ewingella	Ewingella americana ATCC 33852	910964
A0A085HMF8	Long-chain fatty acid transport protein	GLGR_0691	GI:668983936|GI:653023294|EMBL-CDS:KFC97153.1|REFSEQ:WP_027275187.1	None	432	Gammaproteobacteria	NA-Bacteria	Pseudomonadota	Enterobacterales	Budviciaceae	Leminorella	Leminorella grimontii ATCC 33999 = DSM 5078	1005999
A0A085K5C8	Long-chain fatty acid transporter	None	GI:1498418751|GI:1016432609|GI:739653278|GI:669023836|EMBL-CDS:AYO79295.1|EMBL-CDS:KFD27924.1|REFSEQ:WP_037508926.1	None	433	Alphaproteobacteria	NA-Bacteria	Pseudomonadota	Sphingomonadales	Sphingomonadaceae	Sphingobium	Sphingobium yanoikuyae	13690
A0A085G8B4	Long-chain fatty acid transport protein	GBAG_2920	GI:668962459|EMBL-CDS:KFC79959.1	None	378	Gammaproteobacteria	NA-Bacteria	Pseudomonadota	Enterobacterales	Enterobacteriaceae	Buttiauxella	Buttiauxella agrestis ATCC 33320	1006004
A0A085G8E0	Long-chain fatty acid transport protein	GBAG_2947	GI:668962485|GI:736475757|EMBL-CDS:KFC79985.1|REFSEQ:WP_034497395.1	None	394	Gammaproteobacteria	NA-Bacteria	Pseudomonadota	Enterobacterales	Enterobacteriaceae	Buttiauxella	Buttiauxella agrestis ATCC 33320	1006004
A0A085G922	Long-chain fatty acid transport protein	GEAM_2461	GI:668962730|GI:736789596|EMBL-CDS:KFC80217.1|REFSEQ:WP_034791870.1	None	425	Gammaproteobacteria	NA-Bacteria	Pseudomonadota	Enterobacterales	Yersiniaceae	Ewingella	Ewingella americana ATCC 33852	910964
A0A085HMF8	Long-chain fatty acid transport protein	GLGR_0691	GI:668983936|GI:653023294|EMBL-CDS:KFC97153.1|REFSEQ:WP_027275187.1	None	432	Gammaproteobacteria	NA-Bacteria	Pseudomonadota	Enterobacterales	Budviciaceae	Leminorella	Leminorella grimontii ATCC 33999 = DSM 5078	1005999
A0A085K5C8	Long-chain fatty acid transporter	None	GI:1498418751|GI:1016432609|GI:739653278|GI:669023836|EMBL-CDS:AYO79295.1|EMBL-CDS:KFD27924.1|REFSEQ:WP_037508926.1	None	433	Alphaproteobacteria	NA-Bacteria	Pseudomonadota	Sphingomonadales	Sphingomonadaceae	Sphingobium	Sphingobium yanoikuyae	13690
A0A085G8B4	Long-chain fatty acid transport protein	GBAG_2920	GI:668962459|EMBL-CDS:KFC79959.1	None	378	Gammaproteobacteria	NA-Bacteria	Pseudomonadota	Enterobacterales	Enterobacteriaceae	Buttiauxella	Buttiauxella agrestis ATCC 33320	1006004
A0A085G8E0	Long-chain fatty acid transport protein	GBAG_2947	GI:668962485|GI:736475757|EMBL-CDS:KFC79985.1|REFSEQ:WP_034497395.1	None	394	Gammaproteobacteria	NA-Bacteria	Pseudomonadota	Enterobacterales	Enterobacteriaceae	Buttiauxella	Buttiauxella agrestis ATCC 33320	1006004
A0A085G922	Long-chain fatty acid transport protein	GEAM_2461	GI:668962730|GI:736789596|EMBL-CDS:KFC80217.1|REFSEQ:WP_034791870.1	None	425	Gammaproteobacteria	NA-Bacteria	Pseudomonadota	Enterobacterales	Yersiniaceae	Ewingella	Ewingella americana ATCC 33852	910964
A0A085HMF8	Long-chain fatty acid transport protein	GLGR_0691	GI:668983936|GI:653023294|EMBL-CDS:KFC97153.1|REFSEQ:WP_027275187.1	None	432	Gammaproteobacteria	NA-Bacteria	Pseudomonadota	Enterobacterales	Budviciaceae	Leminorella	Leminorella grimontii ATCC 33999 = DSM 5078	1005999
A0A085G8B4	Long-chain fatty acid transport protein	GBAG_2920	GI:668962459|EMBL-CDS:KFC79959.1	None	378	Gammaproteobacteria	NA-Bacteria	Pseudomonadota	Enterobacterales	Enterobacteriaceae	Buttiauxella	Buttiauxella agrestis ATCC 33320	1006004
A0A085G8E0	Long-chain fatty acid transport protein	GBAG_2947	GI:668962485|GI:736475757|EMBL-CDS:KFC79985.1|REFSEQ:WP_034497395.1	None	394	Gammaproteobacteria	NA-Bacteria	Pseudomonadota	Enterobacterales	Enterobacteriaceae	Buttiauxella	Buttiauxella agrestis ATCC 33320	1006004
A0A085G922	Long-chain fatty acid transport protein	GEAM_2461	GI:668962730|GI:736789596|EMBL-CDS:KFC80217.1|REFSEQ:WP_034791870.1	None	425	Gammaproteobacteria	NA-Bacteria	Pseudomonadota	Enterobacterales	Yersiniaceae	Ewingella	Ewingella americana ATCC 33852	910964
A0A085HMF8	Long-chain fatty acid transport protein	GLGR_0691	GI:668983936|GI:653023294|EMBL-CDS:KFC97153.1|REFSEQ:WP_027275187.1	None	432	Gammaproteobacteria	NA-Bacteria	Pseudomonadota	Enterobacterales	Budviciaceae	Leminorella	Leminorella grimontii ATCC 33999 = DSM 5078	1005999
A0A085G8B4	Long-chain fatty acid transport protein	GBAG_2920	GI:668962459|EMBL-CDS:KFC79959.1	None	378	Gammaproteobacteria	NA-Bacteria	Pseudomonadota	Enterobacterales	Enterobacteriaceae	Buttiauxella	Buttiauxella agrestis ATCC 33320	1006004
A0A085G8E0	Long-chain fatty acid transport protein	GBAG_2947	GI:668962485|GI:736475757|EMBL-CDS:KFC79985.1|REFSEQ:WP_034497395.1	None	394	Gammaproteobacteria	NA-Bacteria	Pseudomonadota	Enterobacterales	Enterobacteriaceae	Buttiauxella	Buttiauxella agrestis ATCC 33320	1006004
A0A085G922	Long-chain fatty acid transport protein	GEAM_2461	GI:668962730|GI:736789596|EMBL-CDS:KFC80217.1|REFSEQ:WP_034791870.1	None	425	Gammaproteobacteria	NA-Bacteria	Pseudomonadota	Enterobacterales	Yersiniaceae	Ewingella	Ewingella americana ATCC 33852	910964
A0A085HMF8	Long-chain fatty acid transport protein	GLGR_0691	GI:668983936|GI:653023294|EMBL-CDS:KFC97153.1|REFSEQ:WP_027275187.1	None	432	Gammaproteobacteria	NA-Bacteria	Pseudomonadota	Enterobacterales	Budviciaceae	Leminorella	Leminorella grimontii ATCC 33999 = DSM 5078	1005999
A0A085K5C8	Long-chain fatty acid transporter	None	GI:1498418751|GI:1016432609|GI:739653278|GI:669023836|EMBL-CDS:AYO79295.1|EMBL-CDS:KFD27924.1|REFSEQ:WP_037508926.1	None	433	Alphaproteobacteria	NA-Bacteria	Pseudomonadota	Sphingomonadales	Sphingomonadaceae	Sphingobium	Sphingobium yanoikuyae	13690
A0A085G8B4	Long-chain fatty acid transport protein	GBAG_2920	GI:668962459|EMBL-CDS:KFC79959.1	None	378	Gammaproteobacteria	NA-Bacteria	Pseudomonadota	Enterobacterales	Enterobacteriaceae	Buttiauxella	Buttiauxella agrestis ATCC 33320	1006004
A0A085G8E0	Long-chain fatty acid transport protein	GBAG_2947	GI:668962485|GI:736475757|EMBL-CDS:KFC79985.1|REFSEQ:WP_034497395.1	None	394	Gammaproteobacteria	NA-Bacteria	Pseudomonadota	Enterobacterales	Enterobacteriaceae	Buttiauxella	Buttiauxella agrestis ATCC 33320	1006004
A0A085G922	Long-chain fatty acid transport protein	GEAM_2461	GI:668962730|GI:736789596|EMBL-CDS:KFC80217.1|REFSEQ:WP_034791870.1	None	425	Gammaproteobacteria	NA-Bacteria	Pseudomonadota	Enterobacterales	Yersiniaceae	Ewingella	Ewingella americana ATCC 33852	910964
A0A085HMF8	Long-chain fatty acid transport protein	GLGR_0691	GI:668983936|GI:653023294|EMBL-CDS:KFC97153.1|REFSEQ:WP_027275187.1	None	432	Gammaproteobacteria	NA-Bacteria	Pseudomonadota	Enterobacterales	Budviciaceae	Leminorella	Leminorella grimontii ATCC 33999 = DSM 5078	1005999
A0A085K5C8	Long-chain fatty acid transporter	None	GI:1498418751|GI:1016432609|GI:739653278|GI:669023836|EMBL-CDS:AYO79295.1|EMBL-CDS:KFD27924.1|REFSEQ:WP_037508926.1	None	433	Alphaproteobacteria	NA-Bacteria	Pseudomonadota	Sphingomonadales	Sphingomonadaceae	Sphingobium	Sphingobium yanoikuyae	13690
A0A085G8B4	Long-chain fatty acid transport protein	GBAG_2920	GI:668962459|EMBL-CDS:KFC79959.1	None	378	Gammaproteobacteria	NA-Bacteria	Pseudomonadota	Enterobacterales	Enterobacteriaceae	Buttiauxella	Buttiauxella agrestis ATCC 33320	1006004
A0A085G8E0	Long-chain fatty acid transport protein	GBAG_2947	GI:668962485|GI:736475757|EMBL-CDS:KFC79985.1|REFSEQ:WP_034497395.1	None	394	Gammaproteobacteria	NA-Bacteria	Pseudomonadota	Enterobacterales	Enterobacteriaceae	Buttiauxella	Buttiauxella agrestis ATCC 33320	1006004
A0A085G922	Long-chain fatty acid transport protein	GEAM_2461	GI:668962730|GI:736789596|EMBL-CDS:KFC80217.1|REFSEQ:WP_034791870.1	None	425	Gammaproteobacteria	NA-Bacteria	Pseudomonadota	Enterobacterales	Yersiniaceae	Ewingella	Ewingella americana ATCC 33852	910964
A0A085HMF8	Long-chain fatty acid transport protein	GLGR_0691	GI:668983936|GI:653023294|EMBL-CDS:KFC97153.1|REFSEQ:WP_027275187.1	None	432	Gammaproteobacteria	NA-Bacteria	Pseudomonadota	Enterobacterales	Budviciaceae	Leminorella	Leminorella grimontii ATCC 33999 = DSM 5078	1005999
A0A085K5C8	Long-chain fatty acid transporter	None	GI:1498418751|GI:1016432609|GI:739653278|GI:669023836|EMBL-CDS:AYO79295.1|EMBL-CDS:KFD27924.1|REFSEQ:WP_037508926.1	None	433	Alphaproteobacteria	NA-Bacteria	Pseudomonadota	Sphingomonadales	Sphingomonadaceae	Sphingobium	Sphingobium yanoikuyae	13690
A0A085G8B4	Long-chain fatty acid transport protein	GBAG_2920	GI:668962459|EMBL-CDS:KFC79959.1	None	378	Gammaproteobacteria	NA-Bacteria	Pseudomonadota	Enterobacterales	Enterobacteriaceae	Buttiauxella	Buttiauxella agrestis ATCC 33320	1006004
A0A085G8E0	Long-chain fatty acid transport protein	GBAG_2947	GI:668962485|GI:736475757|EMBL-CDS:KFC79985.1|REFSEQ:WP_034497395.1	None	394	Gammaproteobacteria	NA-Bacteria	Pseudomonadota	Enterobacterales	Enterobacteriaceae	Buttiauxella	Buttiauxella agrestis ATCC 33320	1006004
A0A085G922	Long-chain fatty acid transport protein	GEAM_2461	GI:668962730|GI:736789596|EMBL-CDS:KFC80217.1|REFSEQ:WP_034791870.1	None	425	Gammaproteobacteria	NA-Bacteria	Pseudomonadota	Enterobacterales	Yersiniaceae	Ewingella	Ewingella americana ATCC 33852	910964
A0A085HMF8	Long-chain fatty acid transport protein	GLGR_0691	GI:668983936|GI:653023294|EMBL-CDS:KFC97153.1|REFSEQ:WP_027275187.1	None	432	Gammaproteobacteria	NA-Bacteria	Pseudomonadota	Enterobacterales	Budviciaceae	Leminorella	Leminorella grimontii ATCC 33999 = DSM 5078	1005999
A0A085K5C8	Long-chain fatty acid transporter	None	GI:1498418751|GI:1016432609|GI:739653278|GI:669023836|EMBL-CDS:AYO79295.1|EMBL-CDS:KFD27924.1|REFSEQ:WP_037508926.1	None	433	Alphaproteobacteria	NA-Bacteria	Pseudomonadota	Sphingomonadales	Sphingomonadaceae	Sphingobium	Sphingobium yanoikuyae	13690
A0A085G8B4	Long-chain fatty acid transport protein	GBAG_2920	GI:668962459|EMBL-CDS:KFC79959.1	None	378	Gammaproteobacteria	NA-Bacteria	Pseudomonadota	Enterobacterales	Enterobacteriaceae	Buttiauxella	Buttiauxella agrestis ATCC 33320	1006004
A0A085G8E0	Long-chain fatty acid transport protein	GBAG_2947	GI:668962485|GI:736475757|EMBL-CDS:KFC79985.1|REFSEQ:WP_034497395.1	None	394	Gammaproteobacteria	NA-Bacteria	Pseudomonadota	Enterobacterales	Enterobacteriaceae	Buttiauxella	Buttiauxella agrestis ATCC 33320	1006004
A0A085G922	Long-chain fatty acid transport protein	GEAM_2461	GI:668962730|GI:736789596|EMBL-CDS:KFC80217.1|REFSEQ:WP_034791870.1	None	425	Gammaproteobacteria	NA-Bacteria	Pseudomonadota	Enterobacterales	Yersiniaceae	Ewingella	Ewingella americana ATCC 33852	910964
A0A085HMF8	Long-chain fatty acid transport protein	GLGR_0691	GI:668983936|GI:653023294|EMBL-CDS:KFC97153.1|REFSEQ:WP_027275187.1	None	432	Gammaproteobacteria	NA-Bacteria	Pseudomonadota	Enterobacterales	Budviciaceae	Leminorella	Leminorella grimontii ATCC 33999 = DSM 5078	1005999
A0A085K5C8	Long-chain fatty acid transporter	None	GI:1498418751|GI:1016432609|GI:739653278|GI:669023836|EMBL-CDS:AYO79295.1|EMBL-CDS:KFD27924.1|REFSEQ:WP_037508926.1	None	433	Alphaproteobacteria	NA-Bacteria	Pseudomonadota	Sphingomonadales	Sphingomonadaceae	Sphingobium	Sphingobium yanoikuyae	13690
A0A085K5C8	Long-chain fatty acid transporter	None	GI:1498418751|GI:1016432609|GI:739653278|GI:669023836|EMBL-CDS:AYO79295.1|EMBL-CDS:KFD27924.1|REFSEQ:WP_037508926.1	None	433	Alphaproteobacteria	NA-Bacteria	Pseudomonadota	Sphingomonadales	Sphingomonadaceae	Sphingobium	Sphingobium yanoikuyae	13690
A0A085T457	Long-chain fatty acid transporter	BC353_11830	GI:803438373|GI:446888802|EMBL-CDS:RGP88193.1|REFSEQ:WP_000966058.1	None	412	Gammaproteobacteria	NA-Bacteria	Pseudomonadota	Vibrionales	Vibrionaceae	Vibrio	Vibrio cholerae	666
A0A085U0Z4	SalD	DW2_00745	GI:669601166|EMBL-CDS:KFE36641.1	None	419	Alphaproteobacteria	NA-Bacteria	Pseudomonadota	Rhodobacterales	Paracoccaceae	Thioclava	Thioclava atlantica	1317124
A0A085U2G8	Long-chain fatty acid transport protein	None	GI:1206235449|GI:788043772|GI:490855867|GI:731156404|EMBL-CDS:CEK28277.1|EMBL-CDS:SUQ01798.1|REFSEQ:WP_004717910.1	None	425	Gammaproteobacteria	NA-Bacteria	Pseudomonadota	Enterobacterales	Yersiniaceae	Yersinia	Yersinia ruckeri	29486
A0A085V583	Aromatic hydrocarbon degradation protein	IV01_25075	GI:670187769|EMBL-CDS:KFE50596.1	None	411	Gammaproteobacteria	NA-Bacteria	Pseudomonadota	Pseudomonadales	Pseudomonadaceae	Pseudomonas	Pseudomonas syringae	317
A0A085V5Y0	Long-chain fatty acid transport protein	IV02_15580	GI:670188018|GI:835594254|EMBL-CDS:KFE50843.1|REFSEQ:WP_047576084.1	None	423	Gammaproteobacteria	NA-Bacteria	Pseudomonadota	Pseudomonadales	Pseudomonadaceae	Pseudomonas	Pseudomonas syringae	317
A0A085VGP1	Long-chain fatty acid transport protein	IV02_03900	GI:670191981|GI:520784218|EMBL-CDS:KFE54604.1|REFSEQ:WP_020289153.1	None	424	Gammaproteobacteria	NA-Bacteria	Pseudomonadota	Pseudomonadales	Pseudomonadaceae	Pseudomonas	Pseudomonas syringae	317
A0A085VL44	Long-chain fatty acid transport protein	IV01_10150	GI:670193653|GI:695671551|EMBL-CDS:KFE56157.1|REFSEQ:WP_032627939.1	None	424	Gammaproteobacteria	NA-Bacteria	Pseudomonadota	Pseudomonadales	Pseudomonadaceae	Pseudomonas	Pseudomonas syringae	317
A0A085W429	Long-chain fatty acid transporter	DB31_4152	GI:670615863|EMBL-CDS:KFE62442.1	None	398	Myxococcia	NA-Bacteria	Myxococcota	Myxococcales	Archangiaceae	Hyalangium	Hyalangium minutum	394096
A0A085Z263	Aromatic hydrocarbon degradation protein	IX39_13910	GI:671213336|GI:736671189|EMBL-CDS:KFE98526.1|REFSEQ:WP_034677752.1	None	412	Flavobacteriia	FCB group	Bacteroidota	Flavobacteriales	Weeksellaceae	Chryseobacterium	Chryseobacterium formosense	236814
A0A085ZDI8	Transporter	IW19_24755	GI:737721481|GI:1215328680|GI:671217347|EMBL-CDS:KFF02502.1|REFSEQ:WP_035690323.1	None	500	Flavobacteriia	FCB group	Bacteroidota	Flavobacteriales	Flavobacteriaceae	Flavobacterium	Flavobacterium reichenbachii	362418
A0A085ZXA8	Aromatic hydrocarbon degradation protein	IX38_00715	GI:736695320|GI:671223952|EMBL-CDS:KFF09072.1|REFSEQ:WP_034700917.1	None	414	Flavobacteriia	FCB group	Bacteroidota	Flavobacteriales	Weeksellaceae	Chryseobacterium	Chryseobacterium luteum	421531
A0A086ABU3	Aromatic hydrocarbon degradation protein	IW15_01550	GI:671229106|GI:736703628|EMBL-CDS:KFF14157.1|REFSEQ:WP_034708749.1	None	412	Flavobacteriia	FCB group	Bacteroidota	Flavobacteriales	Weeksellaceae	Chryseobacterium	Chryseobacterium soli	445961
A0A086AHE9	Transporter	IW20_12270	GI:1215312256|GI:671231096|GI:737652491|EMBL-CDS:KFF16113.1|REFSEQ:WP_035622419.1	None	501	Flavobacteriia	FCB group	Bacteroidota	Flavobacteriales	Flavobacteriaceae	Flavobacterium	Flavobacterium hydatis	991
A0A086B026	Aromatic hydrocarbon degradation protein	IW22_03655	GI:671237333|GI:736719782|EMBL-CDS:KFF22290.1|REFSEQ:WP_034724174.1	None	412	Flavobacteriia	FCB group	Bacteroidota	Flavobacteriales	Weeksellaceae	Chryseobacterium	Chryseobacterium sp. JM1	1233950
A0A086BN97	Aromatic hydrocarbon degradation protein	IQ37_01140	GI:1239681652|GI:671245503|GI:736674263|EMBL-CDS:KFF30411.1|REFSEQ:WP_034680778.1	None	411	Flavobacteriia	FCB group	Bacteroidota	Flavobacteriales	Weeksellaceae	Chryseobacterium	Chryseobacterium piperi	558152
A0A086D1F1	Long-chain fatty acid transport protein	GY26_15375	GI:737495811|GI:671420409|EMBL-CDS:KFF48265.1	None	431	Gammaproteobacteria	NA-Bacteria	Pseudomonadota	unclassified Gammaproteobacter	NA	NA	Gammaproteobacteria bacterium MFB021	1492922
A0A086D571	Aromatic hydrocarbon degradation protein	GY26_07185	GI:917289094|GI:671421769|EMBL-CDS:KFF49585.1	None	404	Gammaproteobacteria	NA-Bacteria	Pseudomonadota	unclassified Gammaproteobacter	NA	NA	Gammaproteobacteria bacterium MFB021	1492922
A0A086E3P3	Long-chain fatty acid transport protein	IW01_20305	GI:746231625|GI:671729912|EMBL-CDS:KFF61307.1|REFSEQ:WP_039280268.1	None	428	Gammaproteobacteria	NA-Bacteria	Pseudomonadota	Enterobacterales	Pectobacteriaceae	Pectobacterium	Pectobacterium brasiliense	180957
A0A086F4K0	Aromatic hydrocarbon degradation protein	HX13_17000	GI:671762167|EMBL-CDS:KFF73864.1	None	412	Flavobacteriia	FCB group	Bacteroidota	Flavobacteriales	Weeksellaceae	Chryseobacterium	Chryseobacterium sp. P1-3	1517683
A0A086MHZ7	Aromatic hydrocarbon degradation protein	JH26_16220	GI:738400937|GI:672305841|EMBL-CDS:KFG68515.1|REFSEQ:WP_036352623.1	None	428	Alphaproteobacteria	NA-Bacteria	Pseudomonadota	Hyphomicrobiales	Methylobacteriaceae	Microvirga	Microvirga sp. BSC39	1549810
A0A086P570	Long-chain fatty acid transporter	BV98_003724	GI:739612000|GI:672386789|EMBL-CDS:KFG88538.1|REFSEQ:WP_037468985.1	None	432	Alphaproteobacteria	NA-Bacteria	Pseudomonadota	Sphingomonadales	Sphingomonadaceae	Sphingobium	Sphingobium herbicidovorans NBRC 16415	1219045
A0A086WLF7	Aromatic hydrocarbon degradation protein	IX95_17320	GI:740325135|GI:672867810|EMBL-CDS:KFI10607.1|REFSEQ:WP_038162213.1	None	398	Gammaproteobacteria	NA-Bacteria	Pseudomonadota	Vibrionales	Vibrionaceae	Vibrio	Vibrio sp. B183	1526762
A0A086WNB5	Aromatic hydrocarbon degradation protein	IX95_14410	GI:740323956|GI:672868470|EMBL-CDS:KFI11265.1|REFSEQ:WP_038161057.1	None	445	Gammaproteobacteria	NA-Bacteria	Pseudomonadota	Vibrionales	Vibrionaceae	Vibrio	Vibrio sp. B183	1526762
A0A086WNB6	Aromatic hydrocarbon degradation protein	IX95_14415	GI:672868471|GI:740323959|EMBL-CDS:KFI11266.1|REFSEQ:WP_038161060.1	None	444	Gammaproteobacteria	NA-Bacteria	Pseudomonadota	Vibrionales	Vibrionaceae	Vibrio	Vibrio sp. B183	1526762
A0A087FG04	Long-chain fatty acid transport protein	JF55_02055	GI:674104101|EMBL-CDS:KFJ93269.1	None	421	Gammaproteobacteria	NA-Bacteria	Pseudomonadota	Pseudomonadales	Pseudomonadaceae	Pseudomonas	Pseudomonas sp. 1-7	633150
A0A087IPV0	Long-chain fatty acid transport protein	XM75_c12020	GI:515989992|EMBL-CDS:OQK49904.1|REFSEQ:WP_017420575.1	None	414	Gammaproteobacteria	NA-Bacteria	Pseudomonadota	Vibrionales	Vibrionaceae	Vibrio	Vibrio vulnificus	672
A0A087KW88	Long-chain fatty acid transport protein	IV04_18185	GI:674726687|GI:739542523|EMBL-CDS:KFK96640.1|REFSEQ:WP_037400873.1	None	425	Gammaproteobacteria	NA-Bacteria	Pseudomonadota	Enterobacterales	Yersiniaceae	Serratia	Serratia sp. Ag1	1524467
A0A087M947	Aromatic hydrocarbon degradation protein	JU57_11315	GI:674768925|EMBL-CDS:KFL33400.1	None	406	Epsilonproteobacteria	NA-Bacteria	Campylobacterota	Campylobacterales	Sulfurospirillaceae	Sulfurospirillum	Sulfurospirillum sp. SCADC	1537915
A0A087N6S9	Long-chain fatty acid transport protein	IL54_0198	GI:674785622|EMBL-CDS:KFL44832.1	None	445	Alphaproteobacteria	NA-Bacteria	Pseudomonadota	Sphingomonadales	Sphingomonadaceae	Sphingobium	Sphingobium sp. ba1	1522072
A0A088F213	Long-chain fatty acid transporter	KO02_20510	GI:740915843|GI:676330315|EMBL-CDS:AIM38816.1|REFSEQ:WP_038701090.1	None	405	Sphingobacteriia	FCB group	Bacteroidota	Sphingobacteriales	Sphingobacteriaceae	Sphingobacterium	Sphingobacterium sp. ML3W	1538644
A0A088UBX9	Outer membrane beta-barrel domain protein	DM39_4141	GI:685647533|GI:749305905|EMBL-CDS:AIO34666.1|REFSEQ:WP_040130056.1	None	396	Betaproteobacteria	NA-Bacteria	Pseudomonadota	Burkholderiales	Burkholderiaceae	Burkholderia	Burkholderia cenocepacia	95486
A0A089NZY3	Membrane protein involved in aromatic hydrocarbon degradation	MOC_5776	GI:689277452|EMBL-CDS:AIQ93531.1	None	429	Alphaproteobacteria	NA-Bacteria	Pseudomonadota	Hyphomicrobiales	Methylobacteriaceae	Methylobacterium	Methylobacterium oryzae CBMB20	693986
A0A089P0F4	Membrane protein involved in aromatic hydrocarbon degradation	MOC_3763	GI:689275439|EMBL-CDS:AIQ91518.1	None	387	Alphaproteobacteria	NA-Bacteria	Pseudomonadota	Hyphomicrobiales	Methylobacteriaceae	Methylobacterium	Methylobacterium oryzae CBMB20	693986
A0A089PJR1	Long-chain fatty acid transport protein	None	GI:689259555|GI:759352029|EMBL-CDS:AIR00487.1|EMBL-CDS:KMK11302.1|EMBL-CDS:OUF43567.1|REFSEQ:WP_043082643.1	None	439	Gammaproteobacteria	NA-Bacteria	Pseudomonadota	Enterobacterales	Enterobacteriaceae	Pluralibacter	Pluralibacter gergoviae	61647
A0A089Q1U4	Long-chain fatty acid transport protein	JT31_19185	GI:740695415|GI:689266127|EMBL-CDS:AIR06657.1|REFSEQ:WP_038480704.1	None	442	Gammaproteobacteria	NA-Bacteria	Pseudomonadota	Enterobacterales	Enterobacteriaceae	Cedecea	Cedecea neteri	158822
A0A089WSZ1	Long-chain fatty acid transport protein	LK03_21755	GI:691228437|GI:740628995|EMBL-CDS:AIR91721.1|REFSEQ:WP_038414506.1	None	421	Gammaproteobacteria	NA-Bacteria	Pseudomonadota	Pseudomonadales	Pseudomonadaceae	Pseudomonas	Pseudomonas cremoricolorata	157783
A0A089YRU6	Long-chain fatty acid transport protein	LT40_06800	GI:692343516|GI:759466664|EMBL-CDS:AIS17132.1|REFSEQ:WP_043187985.1	None	420	Gammaproteobacteria	NA-Bacteria	Pseudomonadota	Pseudomonadales	Pseudomonadaceae	Pseudomonas	Pseudomonas rhizosphaerae	216142
A0A090B377	Long-chain fatty acid transporter	None	GI:693578715|GI:514965287|EMBL-CDS:NDW42861.1|EMBL-CDS:OIG73131.1|EMBL-CDS:OWK66682.1|EMBL-CDS:TPU79823.1|REFSEQ:WP_016653594.1	None	476	Gammaproteobacteria	NA-Bacteria	Pseudomonadota	Moraxellales	Moraxellaceae	Acinetobacter	Acinetobacter baumannii	470
A0A090B8K3	Long-chain fatty acid transporter	None	GI:884698361|GI:780265506|GI:884686744|GI:693581105|EMBL-CDS:OWK66960.1|EMBL-CDS:TPU76131.1|REFSEQ:WP_045544529.1	None	461	Gammaproteobacteria	NA-Bacteria	Pseudomonadota	Moraxellales	Moraxellaceae	Acinetobacter	Acinetobacter baumannii	470
A0A090CYM0	Conserved putative secreted protein	CSEC_0739	GI:751308965|EMBL-CDS:CDR33571.1|REFSEQ:WP_041017038.1	None	443	Chlamydiia	PVC group	Chlamydiota	Parachlamydiales	Criblamydiaceae	Criblamydia	Criblamydia sequanensis CRIB-18	1437425
A0A090CZH3	Outer membrane transport protein	CSEC_1477	GI:751309775|EMBL-CDS:CDR34291.1|REFSEQ:WP_041017840.1	None	423	Chlamydiia	PVC group	Chlamydiota	Parachlamydiales	Criblamydiaceae	Criblamydia	Criblamydia sequanensis CRIB-18	1437425
A0A090D209	Putative secreted protein	CSEC_1401	GI:751309703|EMBL-CDS:CDR34220.1|REFSEQ:WP_041017770.1	None	413	Chlamydiia	PVC group	Chlamydiota	Parachlamydiales	Criblamydiaceae	Criblamydia	Criblamydia sequanensis CRIB-18	1437425
A0A090DGM1	Long-chain fatty acid transport protein	MPLB_1200052	EMBL-CDS:CDX12329.1	None	414	Alphaproteobacteria	NA-Bacteria	Pseudomonadota	Hyphomicrobiales	Phyllobacteriaceae	Mesorhizobium	Mesorhizobium sp. ORS 3324	408180
A0A090ECY6	Membrane protein involved in aromatic hydrocarbon degradation	MPL3356_60070	GI:751303291|EMBL-CDS:CDX25739.1	None	412	Alphaproteobacteria	NA-Bacteria	Pseudomonadota	Hyphomicrobiales	Phyllobacteriaceae	Mesorhizobium	Mesorhizobium plurifarium	69974
A0A090EKA0	Membrane protein involved in aromatic hydrocarbon degradation	MPLDJ20_120373	GI:751272799|EMBL-CDS:CDX28819.1|REFSEQ:WP_040981671.1	None	414	Alphaproteobacteria	NA-Bacteria	Pseudomonadota	Hyphomicrobiales	Phyllobacteriaceae	Mesorhizobium	Mesorhizobium plurifarium	69974
A0A090F828	Long-chain fatty acid transport protein	MPLA_320004	EMBL-CDS:CDX39978.1	None	414	Alphaproteobacteria	NA-Bacteria	Pseudomonadota	Hyphomicrobiales	Phyllobacteriaceae	Mesorhizobium	Mesorhizobium sp. ORS 3359	408184
A0A090FLL2	Membrane protein involved in aromatic hydrocarbon degradation	MPLSOD_80227	GI:751295527|EMBL-CDS:CDX44785.1	None	414	Alphaproteobacteria	NA-Bacteria	Pseudomonadota	Hyphomicrobiales	Phyllobacteriaceae	Mesorhizobium	Mesorhizobium sp. SOD10	1505946
A0A090GEA3	Membrane protein involved in aromatic hydrocarbon degradation	MPL3365_30261	GI:751298766|EMBL-CDS:CDX58702.1	None	411	Alphaproteobacteria	NA-Bacteria	Pseudomonadota	Hyphomicrobiales	Phyllobacteriaceae	Mesorhizobium	Mesorhizobium plurifarium	69974
A0A090I7D8	Long-chain fatty acid transport protein	AWOD_II_0831	GI:692308590|GI:769988089|EMBL-CDS:CED57456.1|REFSEQ:WP_045104069.1	None	419	Gammaproteobacteria	NA-Bacteria	Pseudomonadota	Vibrionales	Vibrionaceae	Aliivibrio	Aliivibrio wodanis	80852
A0A090IBC4	Long-chain fatty acid transport protein	MVIS_1379	GI:692310509|GI:769994102|EMBL-CDS:CED59370.1|REFSEQ:WP_045109709.1	None	429	Gammaproteobacteria	NA-Bacteria	Pseudomonadota	Alteromonadales	Moritellaceae	Moritella	Moritella viscosa	80854
A0A090ICT6	Outer membrane protein transport protein	None	GI:692309551|GI:769993239|EMBL-CDS:CED58412.1|EMBL-CDS:SGY81863.1|REFSEQ:WP_045108846.1	None	431	Gammaproteobacteria	NA-Bacteria	Pseudomonadota	Alteromonadales	Moritellaceae	Moritella	Moritella viscosa	80854
A0A090IGN6	Membrane protein	None	GI:692312535|GI:769995894|EMBL-CDS:CED61396.1|EMBL-CDS:SGY96456.1|REFSEQ:WP_045111501.1	None	434	Gammaproteobacteria	NA-Bacteria	Pseudomonadota	Alteromonadales	Moritellaceae	Moritella	Moritella viscosa	80854
A0A090IHD7	Long-chain fatty acid transport protein	MVIS_1378	GI:769994101|GI:692310508|EMBL-CDS:CED59369.1|REFSEQ:WP_045109708.1	None	430	Gammaproteobacteria	NA-Bacteria	Pseudomonadota	Alteromonadales	Moritellaceae	Moritella	Moritella viscosa	80854
A0A090IRM8	Putative long-chain fatty acid transport protein	AWOD_I_1933	GI:692307100|GI:769987359|EMBL-CDS:CED71998.1|REFSEQ:WP_045103340.1	None	409	Gammaproteobacteria	NA-Bacteria	Pseudomonadota	Vibrionales	Vibrionaceae	Aliivibrio	Aliivibrio wodanis	80852
A0A090K3V2	Outer membrane protein transport protein	MVIS_0382	GI:692309552|GI:769993240|EMBL-CDS:CED58413.1|REFSEQ:WP_045108847.1	None	416	Gammaproteobacteria	NA-Bacteria	Pseudomonadota	Alteromonadales	Moritellaceae	Moritella	Moritella viscosa	80854
A0A090K6G3	Long-chain fatty acid transport protein	MVIS_1377	GI:692310507|GI:769994100|EMBL-CDS:CED59368.1|REFSEQ:WP_045109707.1	None	473	Gammaproteobacteria	NA-Bacteria	Pseudomonadota	Alteromonadales	Moritellaceae	Moritella	Moritella viscosa	80854
A0A090KJ73	Outer membrane protein transport protein	AWOD_I_1520	GI:692306696|GI:769986231|EMBL-CDS:CED71594.1|REFSEQ:WP_045102212.1	None	432	Gammaproteobacteria	NA-Bacteria	Pseudomonadota	Vibrionales	Vibrionaceae	Aliivibrio	Aliivibrio wodanis	80852
A0A090KKB3	Long-chain fatty acid transport protein	AWOD_I_1934	GI:692307101|GI:769986614|EMBL-CDS:CED71999.1|REFSEQ:WP_045102595.1	None	428	Gammaproteobacteria	NA-Bacteria	Pseudomonadota	Vibrionales	Vibrionaceae	Aliivibrio	Aliivibrio wodanis	80852
A0A090NMU0	Long-chain fatty acid transport protein	WRSd3_00525	GI:559659847|EMBL-CDS:ESU81759.1	None	448	Gammaproteobacteria	NA-Bacteria	Pseudomonadota	Enterobacterales	Enterobacteriaceae	Shigella	Shigella dysenteriae WRSd3	1401327
A0A090PH89	Long-chain fatty acid transport protein	JCM19297_2072	EMBL-CDS:GAK90060.1	None	419	Flavobacteriia	FCB group	Bacteroidota	Flavobacteriales	Flavobacteriaceae	Nonlabens	Nonlabens ulvanivorans	906888
A0A090PRV8	Long-chain fatty acid transport protein	JCM19298_2651	EMBL-CDS:GAK92163.1	None	419	Flavobacteriia	FCB group	Bacteroidota	Flavobacteriales	Flavobacteriaceae	Nonlabens	Nonlabens ulvanivorans	906888
A0A090Q1Y9	Putative hemin receptor	JCM19294_1725	GI:754919409|EMBL-CDS:GAK96212.1|REFSEQ:WP_042277379.1	None	498	Flavobacteriia	FCB group	Bacteroidota	Flavobacteriales	Flavobacteriaceae	Nonlabens	Nonlabens tegetincola	323273
A0A090Q317	Long-chain fatty acid transport protein	JCM19294_2915	GI:754919155|EMBL-CDS:GAK96133.1|REFSEQ:WP_042277133.1	None	417	Flavobacteriia	FCB group	Bacteroidota	Flavobacteriales	Flavobacteriaceae	Nonlabens	Nonlabens tegetincola	323273
A0A090QF46	Putative hemin receptor	JCM19314_89	GI:754889242|EMBL-CDS:GAL00863.1|REFSEQ:WP_042248188.1	None	507	Flavobacteriia	FCB group	Bacteroidota	Flavobacteriales	Flavobacteriaceae	Nonlabens	Nonlabens ulvanivorans	906888
A0A090QTK5	Long-chain fatty acid transport protein	JCM19237_678	EMBL-CDS:GAL05588.1	None	418	Gammaproteobacteria	NA-Bacteria	Pseudomonadota	Vibrionales	Vibrionaceae	Photobacterium	Photobacterium aphoticum	754436
A0A090QUR5	Long-chain fatty acid transport protein	JCM19237_679	EMBL-CDS:GAL05589.1	None	434	Gammaproteobacteria	NA-Bacteria	Pseudomonadota	Vibrionales	Vibrionaceae	Photobacterium	Photobacterium aphoticum	754436
A0A090RQE2	Long-chain fatty acid transport protein	JCM19235_5332	EMBL-CDS:GAL16783.1	None	370	Gammaproteobacteria	NA-Bacteria	Pseudomonadota	Vibrionales	Vibrionaceae	Vibrio	Vibrio maritimus	990268
A0A090RS88	Long-chain fatty acid transport protein	JCM19235_6699	GI:755121070|EMBL-CDS:GAL18146.1	None	416	Gammaproteobacteria	NA-Bacteria	Pseudomonadota	Vibrionales	Vibrionaceae	Vibrio	Vibrio maritimus	990268
A0A090RXZ3	Long-chain fatty acid transport protein	JCM19235_4346	EMBL-CDS:GAL20146.1	None	383	Gammaproteobacteria	NA-Bacteria	Pseudomonadota	Vibrionales	Vibrionaceae	Vibrio	Vibrio maritimus	990268
A0A090S8J9	Long-chain fatty acid transport protein	JCM19235_608	GI:755128216|EMBL-CDS:GAL23133.1	None	411	Gammaproteobacteria	NA-Bacteria	Pseudomonadota	Vibrionales	Vibrionaceae	Vibrio	Vibrio maritimus	990268
A0A090SUW6	Long-chain fatty acid transport protein	JCM19235_607	EMBL-CDS:GAL23132.1	None	425	Gammaproteobacteria	NA-Bacteria	Pseudomonadota	Vibrionales	Vibrionaceae	Vibrio	Vibrio maritimus	990268
A0A090T219	Long-chain fatty acid transport protein	JCM19240_6665	GI:755147081|EMBL-CDS:GAL33233.1	None	426	Gammaproteobacteria	NA-Bacteria	Pseudomonadota	Vibrionales	Vibrionaceae	Vibrio	Vibrio maritimus	990268
A0A090TBU2	Long-chain fatty acid transport protein	JCM19240_3272	GI:755152451|EMBL-CDS:GAL37410.1	None	430	Gammaproteobacteria	NA-Bacteria	Pseudomonadota	Vibrionales	Vibrionaceae	Vibrio	Vibrio maritimus	990268
A0A090TLV3	Long-chain fatty acid transport protein	JCM19240_5718	GI:755145711|EMBL-CDS:GAL32287.1	None	420	Gammaproteobacteria	NA-Bacteria	Pseudomonadota	Vibrionales	Vibrionaceae	Vibrio	Vibrio maritimus	990268
A0A090UXM0	Long-chain fatty acid transport protein	EV102420_07_00940	EMBL-CDS:GAL57276.1	None	455	Gammaproteobacteria	NA-Bacteria	Pseudomonadota	Enterobacterales	Enterobacteriaceae	Pseudescherichia	Pseudescherichia vulneris NBRC 102420	1115515
A0A090VD86	Putative hemin receptor	JCM19300_4300	GI:755153195|EMBL-CDS:GAL61354.1|REFSEQ:WP_042503092.1	None	498	Flavobacteriia	FCB group	Bacteroidota	Flavobacteriales	Flavobacteriaceae	Algibacter	Algibacter lectus	221126
A0A090W5T8	Long-chain fatty acid transport protein	None	GI:754882052|EMBL-CDS:GAL65934.1|EMBL-CDS:GAL71573.1|EMBL-CDS:GAL88437.1|REFSEQ:WP_042241294.1	None	447	Flavobacteriia	FCB group	Bacteroidota	Flavobacteriales	Flavobacteriaceae	Jejuia	Jejuia pallidilutea	504487
A0A091AH55	Aromatic hydrocarbon degradation protein	JU82_07150	GI:675587455|EMBL-CDS:KFN39428.1	None	425	Epsilonproteobacteria	NA-Bacteria	Campylobacterota	Campylobacterales	Sulfurimonadaceae	Sulfuricurvum	Sulfuricurvum sp. MLSB	1537917
A0A091B6H7	Long-chain fatty acid transporter	N790_07905	GI:760121906|GI:675595740|EMBL-CDS:KFN47341.1|REFSEQ:WP_043803442.1	None	449	Gammaproteobacteria	NA-Bacteria	Pseudomonadota	Xanthomonadales	Xanthomonadaceae	Arenimonas	Arenimonas malthae CC-JY-1	1384054
A0A093RW07	Long-chain fatty acid transport protein	KP22_12595	GI:679639553|GI:746249955|GI:679621987|EMBL-CDS:KFX04724.1|REFSEQ:WP_039298292.1	None	425	Gammaproteobacteria	NA-Bacteria	Pseudomonadota	Enterobacterales	Pectobacteriaceae	Pectobacterium	Pectobacterium betavasculorum	55207
A0A094JIY9	Aromatic hydrocarbon degradation protein	HR45_05775	GI:739582677|GI:683413959|EMBL-CDS:KFZ38019.1|REFSEQ:WP_037440619.1	None	432	Gammaproteobacteria	NA-Bacteria	Pseudomonadota	Alteromonadales	Shewanellaceae	Shewanella	Shewanella mangrovi	1515746
A0A094LMJ0	Aromatic hydrocarbon degradation protein	HR45_16805	GI:739587499|GI:683412242|EMBL-CDS:KFZ36318.1|REFSEQ:WP_037445185.1	None	450	Gammaproteobacteria	NA-Bacteria	Pseudomonadota	Alteromonadales	Shewanellaceae	Shewanella	Shewanella mangrovi	1515746
A0A094RUM8	Long-chain fatty acid transport protein	KU75_19315	GI:684999081|GI:746451805|GI:700314038|GI:685002790|EMBL-CDS:KGA40095.1|REFSEQ:WP_039491479.1	None	433	Gammaproteobacteria	NA-Bacteria	Pseudomonadota	Enterobacterales	Pectobacteriaceae	Pectobacterium	Pectobacterium odoriferum	78398
A0A095S7Q8	Aromatic hydrocarbon degradation protein	T9A_02302	GI:737264616|GI:686987701|EMBL-CDS:KGD60567.1|REFSEQ:WP_035248552.1	None	435	Gammaproteobacteria	NA-Bacteria	Pseudomonadota	Oceanospirillales	Alcanivoracaceae	Alcanivorax	Alcanivorax jadensis T9	1177181
A0A095S882	Long-chain fatty acid transporter	T9A_02049	GI:737264120|GI:686987992|EMBL-CDS:KGD60851.1|REFSEQ:WP_035248059.1	None	429	Gammaproteobacteria	NA-Bacteria	Pseudomonadota	Oceanospirillales	Alcanivoracaceae	Alcanivorax	Alcanivorax jadensis T9	1177181
A0A095SCQ6	Aromatic hydrocarbon degradation membrane protein	T9A_01253	GI:686989195|GI:737262152|EMBL-CDS:KGD62044.1|REFSEQ:WP_035246095.1	None	451	Gammaproteobacteria	NA-Bacteria	Pseudomonadota	Oceanospirillales	Alcanivoracaceae	Alcanivorax	Alcanivorax jadensis T9	1177181
A0A095SIQ4	Aromatic hydrocarbon degradation membrane protein	Y5S_02541	GI:686991407|EMBL-CDS:KGD64239.1	None	412	Gammaproteobacteria	NA-Bacteria	Pseudomonadota	Oceanospirillales	Alcanivoracaceae	Alcanivorax	Alcanivorax nanhaiticus	1177154
A0A095SJY3	Membrane protein involved in aromatic hydrocarbon degradation	Y5S_01879	GI:737248283|GI:686992143|EMBL-CDS:KGD64971.1|REFSEQ:WP_035232466.1	None	454	Gammaproteobacteria	NA-Bacteria	Pseudomonadota	Oceanospirillales	Alcanivoracaceae	Alcanivorax	Alcanivorax nanhaiticus	1177154
A0A095SK54	Aromatic hydrocarbon degradation membrane protein	Y5S_01875	GI:737248279|GI:686992139|EMBL-CDS:KGD64967.1|REFSEQ:WP_035232462.1	None	452	Gammaproteobacteria	NA-Bacteria	Pseudomonadota	Oceanospirillales	Alcanivoracaceae	Alcanivorax	Alcanivorax nanhaiticus	1177154
A0A095SK61	Long-chain fatty acid transport protein	Y5S_02075	GI:737248642|GI:686991880|EMBL-CDS:KGD64709.1|REFSEQ:WP_035232817.1	None	429	Gammaproteobacteria	NA-Bacteria	Pseudomonadota	Oceanospirillales	Alcanivoracaceae	Alcanivorax	Alcanivorax nanhaiticus	1177154
A0A095SKV1	Aromatic hydrocarbon degradation membrane protein	Y5S_01877	GI:686992141|GI:737248281|EMBL-CDS:KGD64969.1|REFSEQ:WP_035232464.1	None	451	Gammaproteobacteria	NA-Bacteria	Pseudomonadota	Oceanospirillales	Alcanivoracaceae	Alcanivorax	Alcanivorax nanhaiticus	1177154
A0A095SV47	Transporter	LG45_09365	GI:687223286|GI:1215282414|GI:737139087|EMBL-CDS:KGD68477.1|REFSEQ:WP_035126347.1	None	500	Flavobacteriia	FCB group	Bacteroidota	Flavobacteriales	Flavobacteriaceae	Flavobacterium	Flavobacterium aquatile LMG 4008 = ATCC 11947	1453498
A0A095TE07	Aromatic hydrocarbon degradation membrane protein	T9A_02398	GI:737264796|GI:686987797|EMBL-CDS:KGD60663.1|REFSEQ:WP_035248732.1	None	452	Gammaproteobacteria	NA-Bacteria	Pseudomonadota	Oceanospirillales	Alcanivoracaceae	Alcanivorax	Alcanivorax jadensis T9	1177181
A0A095TSW5	Long-chain fatty acid transporter	Y5S_01391	GI:737247418|GI:686992672|EMBL-CDS:KGD65498.1|REFSEQ:WP_035231624.1	None	432	Gammaproteobacteria	NA-Bacteria	Pseudomonadota	Oceanospirillales	Alcanivoracaceae	Alcanivorax	Alcanivorax nanhaiticus	1177154
A0A095VCB4	Long-chain fatty acid transport protein	HA49_16550	GI:740179026|GI:687249152|EMBL-CDS:KGD72345.1|REFSEQ:WP_038021852.1	None	424	Gammaproteobacteria	NA-Bacteria	Pseudomonadota	Enterobacterales	Erwiniaceae	Tatumella	Tatumella morbirosei	642227
A0A095VPK0	Putative facilitator of salicylate uptake	HRUBRA_02112	GI:737544562|GI:687958257|EMBL-CDS:KGE03310.1|REFSEQ:WP_035517795.1	None	426	Gammaproteobacteria	NA-Bacteria	Pseudomonadota	Cellvibrionales	Halieaceae	Pseudohaliea	Pseudohaliea rubra DSM 19751	1265313
A0A095WQ31	Fatty acid transporter	JL37_23910	GI:687284068|GI:759856349|EMBL-CDS:KGD89330.1|REFSEQ:WP_043547382.1	None	440	Betaproteobacteria	NA-Bacteria	Pseudomonadota	Burkholderiales	Alcaligenaceae	Achromobacter	Achromobacter sp. RTa	1532557
A0A095XFY0	Long-chain fatty acid transporter	JL39_14435	GI:739288705|GI:687293286|EMBL-CDS:KGD98425.1|REFSEQ:WP_037151416.1	None	409	Alphaproteobacteria	NA-Bacteria	Pseudomonadota	Hyphomicrobiales	Rhizobiaceae	Rhizobium/Agrobacterium group	Rhizobium sp. YS-1r	1532558
A0A095YPS5	Long-chain fatty acid transporter	FSAG_000516	GI:689621136|GI:496068997|EMBL-CDS:KGE63277.1|REFSEQ:WP_008793504.1	None	483	Fusobacteriia	NA-Bacteria	Fusobacteriota	Fusobacteriales	Fusobacteriaceae	Fusobacterium	Fusobacterium periodonticum 2_1_31	469599
A0A096AF39	Membrane protein	HMPREF0647_01070	GI:690800231|GI:738983087|EMBL-CDS:KGF45733.1|REFSEQ:WP_036865852.1	None	507	Bacteroidia	FCB group	Bacteroidota	Bacteroidales	Prevotellaceae	Prevotella	Prevotella bivia DNF00320	1401068
A0A096CUQ5	Membrane protein	HMPREF0654_06825	GI:690803983|GI:739001419|EMBL-CDS:KGF49034.1|REFSEQ:WP_036883421.1	None	509	Bacteroidia	FCB group	Bacteroidota	Bacteroidales	Prevotellaceae	Prevotella	Prevotella disiens DNF00882	1401075
A0A096D3Z6	Membrane protein	HMPREF9302_04295	GI:738971373|GI:690807731|EMBL-CDS:KGF52244.1|REFSEQ:WP_036855055.1	None	508	Bacteroidia	FCB group	Bacteroidota	Bacteroidales	Prevotellaceae	Prevotella	Prevotella amnii DNF00058	1401066
A0A096D550	Membrane protein	HMPREF9302_02725	GI:738970744|GI:690808168|EMBL-CDS:KGF52659.1|REFSEQ:WP_036854438.1	None	435	Bacteroidia	FCB group	Bacteroidota	Bacteroidales	Prevotellaceae	Prevotella	Prevotella amnii DNF00058	1401066
A0A096H119	Membrane protein involved in aromatic hydrocarbon degradation	P353_06260	GI:692400588|GI:736340438|EMBL-CDS:KGH31120.1	None	353	Betaproteobacteria	NA-Bacteria	Pseudomonadota	Burkholderiales	Comamonadaceae	Comamonas	Comamonas testosteroni	285
A0A097EC88	Aromatic hydrocarbon degradation protein	MC45_00680	GI:740873090|GI:695169099|EMBL-CDS:AIT05189.1|REFSEQ:WP_038658338.1	None	437	Alphaproteobacteria	NA-Bacteria	Pseudomonadota	Sphingomonadales	Sphingomonadaceae	Sphingomonas	Sphingomonas taxi	1549858
A0A097EJY8	Long-chain fatty acid transporter	MC45_00255	GI:740880800|GI:695171786|EMBL-CDS:AIT07876.1	None	403	Alphaproteobacteria	NA-Bacteria	Pseudomonadota	Sphingomonadales	Sphingomonadaceae	Sphingomonas	Sphingomonas taxi	1549858
A0A097NYX8	47 kDa outer membrane protein	lpari_02431	GI:1069291176|GI:962260168|GI:699016744|EMBL-CDS:AIU36109.1|EMBL-CDS:OEH46563.1	None	433	Gammaproteobacteria	NA-Bacteria	Pseudomonadota	Legionellales	Legionellaceae	Legionella	Legionella parisiensis	45071
A0A097R4D3	Long-chain fatty acid transport protein	AT03_15080	GI:647469296|GI:700337089|EMBL-CDS:AIU73583.1|REFSEQ:WP_025797751.1	None	440	Gammaproteobacteria	NA-Bacteria	Pseudomonadota	Enterobacterales	Hafniaceae	Hafnia	Hafnia alvei FB1	1453496
A0A098C056	Hemin receptor	ING2E5B_1043	GI:697633319|EMBL-CDS:CEA15796.1	None	512	Bacteroidia	FCB group	Bacteroidota	Bacteroidales	Dysgonomonadaceae	Fermentimonas	Fermentimonas caenicola	1562970
A0A098FPF7	Putative Long-chain fatty acid transporter	PXNS11_150081	GI:751305052|EMBL-CDS:CEG51115.1|REFSEQ:WP_041013456.1	None	429	Gammaproteobacteria	NA-Bacteria	Pseudomonadota	Pseudomonadales	Pseudomonadaceae	Stutzerimonas	Stutzerimonas xanthomarina	271420
A0A098G0N3	(Outer) membrane protein	LFA_0569	GI:769978797|GI:698842071|EMBL-CDS:CEG56023.1|REFSEQ:WP_045094782.1	None	390	Gammaproteobacteria	NA-Bacteria	Pseudomonadota	Legionellales	Legionellaceae	Legionella	Legionella fallonii LLAP-10	1212491
A0A098G2F3	Long-chain fatty acid transporter	LFA_0716	GI:698842210|GI:769978903|EMBL-CDS:CEG56164.1|REFSEQ:WP_045094888.1	None	459	Gammaproteobacteria	NA-Bacteria	Pseudomonadota	Legionellales	Legionellaceae	Legionella	Legionella fallonii LLAP-10	1212491
A0A098G4C2	Long-chain fatty acid transporter	LFA_1952	GI:698843375|EMBL-CDS:CEG57343.1	None	478	Gammaproteobacteria	NA-Bacteria	Pseudomonadota	Legionellales	Legionellaceae	Legionella	Legionella fallonii LLAP-10	1212491
A0A098GDS1	Outer membrane protein	None	GI:769983031|GI:1176919165|GI:962244166|GI:698846644|GI:1176917026|EMBL-CDS:ARG99912.1|EMBL-CDS:CEG60629.1|REFSEQ:WP_045099013.1	None	374	Gammaproteobacteria	NA-Bacteria	Pseudomonadota	Legionellales	Legionellaceae	Legionella	Legionella micdadei	451
A0A098GEG1	Long chain fatty acid transporter	LMI_1050	GI:698846380|GI:962242284|EMBL-CDS:CEG60365.1	None	470	Gammaproteobacteria	NA-Bacteria	Pseudomonadota	Legionellales	Legionellaceae	Legionella	Legionella micdadei	451
A0A098LL52	Putative outer membrane protein	MYP_4008	GI:780088601|EMBL-CDS:GAL86778.1|REFSEQ:WP_045467226.1	None	408	Cytophagia	FCB group	Bacteroidota	Cytophagales	Cytophagaceae	Sporocytophaga	Sporocytophaga myxococcoides	153721
A0A098LX99	Putative hemin receptor	JCM19538_1052	GI:779901592|EMBL-CDS:GAL90994.1|REFSEQ:WP_045372812.1	None	517	Flavobacteriia	FCB group	Bacteroidota	Flavobacteriales	Flavobacteriaceae	Jejuia	Jejuia pallidilutea	504487
A0A098MPS1	Transporter	IQ65_17770	GI:689450056|GI:447143814|EMBL-CDS:KGE23996.1|REFSEQ:WP_001221070.1	None	473	Spirochaetia	NA-Bacteria	Spirochaetota	Leptospirales	Leptospiraceae	Leptospira	Leptospira interrogans serovar Lai	57678
A0A098MUK3	Transporter	IQ65_14490	GI:447095662|EMBL-CDS:KGE25222.1|REFSEQ:WP_001172918.1	None	468	Spirochaetia	NA-Bacteria	Spirochaetota	Leptospirales	Leptospiraceae	Leptospira	Leptospira interrogans serovar Lai	57678
A0A098Q4B6	Membrane protein	None	GI:689494060|EMBL-CDS:KGE53758.1|EMBL-CDS:QKD85190.1	None	446	Gammaproteobacteria	NA-Bacteria	Pseudomonadota	Xanthomonadales	Xanthomonadaceae	Xanthomonas	Xanthomonas axonopodis pv. vasculorum	325777
A0A098RJ25	Long-chain fatty acid transporter	LW14_25590	GI:690568709|EMBL-CDS:KGE80029.1|REFSEQ:WP_037094107.1	None	429	Alphaproteobacteria	NA-Bacteria	Pseudomonadota	Hyphomicrobiales	Rhizobiaceae	Rhizobium/Agrobacterium group	Rhizobium sp. H41	1510041
A0A098T925	Long-chain fatty acid transporter	LL06_12925	GI:691210625|EMBL-CDS:KGF69110.1	None	411	Alphaproteobacteria	NA-Bacteria	Pseudomonadota	Hyphomicrobiales	Phyllobacteriaceae	Hoeflea	Hoeflea sp. BAL378	1547437
A0A098U302	Outer membrane transport protein| OMPP1/FadL/TodX family	IA69_29045	GI:738285747|GI:691633367|EMBL-CDS:KGF78622.1|REFSEQ:WP_036239904.1	None	470	Betaproteobacteria	NA-Bacteria	Pseudomonadota	Burkholderiales	Oxalobacteraceae	Telluria group	Massilia sp. JS1662	1519190
A0A098UCX3	Outer membrane transport protein	IA69_16090	GI:691635762|EMBL-CDS:KGF80803.1	None	531	Betaproteobacteria	NA-Bacteria	Pseudomonadota	Burkholderiales	Oxalobacteraceae	Telluria group	Massilia sp. JS1662	1519190
A0A098YSI7	Membrane protein	HMPREF9304_05185	GI:693279002|EMBL-CDS:KGI22311.1	None	511	Bacteroidia	FCB group	Bacteroidota	Bacteroidales	Prevotellaceae	Hoylesella	Hoylesella timonensis S9-PR14	1401062
A0A099CT61	Membrane protein	LF63_0114065	GI:693593080|EMBL-CDS:KGI76817.1	None	471	Gammaproteobacteria	NA-Bacteria	Pseudomonadota	Xanthomonadales	Rhodanobacteraceae	Oleiagrimonas	Oleiagrimonas soli	1543381
A0A099F7W9	Aromatic hydrocarbon degradation protein	None	GI:738848898|GI:694209040|EMBL-CDS:KGJ06805.1|EMBL-CDS:SFA41464.1|REFSEQ:WP_036738007.1	None	381	Alphaproteobacteria	NA-Bacteria	Pseudomonadota	Rhodobacterales	Paracoccaceae	Paracoccus	Paracoccus halophilus	376733
A0A099FGF5	Aromatic hydrocarbon degradation protein	IC63_00270	GI:738825838|GI:694211991|EMBL-CDS:KGJ09629.1|REFSEQ:WP_036715856.1	None	385	Alphaproteobacteria	NA-Bacteria	Pseudomonadota	Rhodobacterales	Paracoccaceae	Paracoccus	Paracoccus sphaerophysae	690417
A0A099FQ59	Aromatic hydrocarbon degradation protein	None	GI:738861303|GI:694214685|EMBL-CDS:RDD73035.1|EMBL-CDS:REG57130.1|REFSEQ:WP_036750186.1	None	382	Alphaproteobacteria	NA-Bacteria	Pseudomonadota	Rhodobacterales	Paracoccaceae	Paracoccus	Paracoccus versutus	34007
A0A099G0D8	Aromatic hydrocarbon degradation protein	IX56_18015	GI:694219406|GI:738822861|EMBL-CDS:KGJ16299.1|REFSEQ:WP_036713039.1	None	399	Alphaproteobacteria	NA-Bacteria	Pseudomonadota	Rhodobacterales	Paracoccaceae	Paracoccus	Paracoccus sanguinis	1545044
A0A099KW35	Membrane protein involved in aromatic hydrocarbon degradation	GAB14E_2183	GI:694342089|GI:696549122|EMBL-CDS:KGJ94949.1|REFSEQ:WP_033081844.1	None	414	Gammaproteobacteria	NA-Bacteria	Pseudomonadota	Alteromonadales	Colwelliaceae	Colwellia	Colwellia psychrerythraea	28229
A0A099LAV4	Membrane protein involved in aromatic hydrocarbon degradation	ND16A_0394	GI:694346427|GI:696543960|EMBL-CDS:KGJ99063.1|REFSEQ:WP_033076880.1	None	450	Gammaproteobacteria	NA-Bacteria	Pseudomonadota	Alteromonadales	Colwelliaceae	Thalassotalea	Thalassotalea sp. ND16A	1535422
A0A099LL85	Aromatic hydrocarbon degradation protein	EA26_16885	GI:746387252|GI:694864480|EMBL-CDS:KGK08900.1|REFSEQ:WP_039430122.1	None	443	Gammaproteobacteria	NA-Bacteria	Pseudomonadota	Vibrionales	Vibrionaceae	Vibrio	Vibrio navarrensis	29495
A0A099LML8	Aromatic hydrocarbon degradation protein	EA26_16880	GI:746387249|GI:694864479|EMBL-CDS:KGK08899.1|REFSEQ:WP_039430119.1	None	440	Gammaproteobacteria	NA-Bacteria	Pseudomonadota	Vibrionales	Vibrionaceae	Vibrio	Vibrio navarrensis	29495
A0A099LV24	Long-chain fatty acid outer membrane transporter	EA26_11615	GI:746384329|GI:694875378|GI:694867519|EMBL-CDS:KGK11920.1|REFSEQ:WP_039427541.1	None	412	Gammaproteobacteria	NA-Bacteria	Pseudomonadota	Vibrionales	Vibrionaceae	Vibrio	Vibrio navarrensis	29495
A0A099MWZ5	Aromatic hydrocarbon degradation membrane protein	RK21_03714	GI:752312613|GI:503737316|EMBL-CDS:AJG15222.1|REFSEQ:WP_013971392.1	None	426	Gammaproteobacteria	NA-Bacteria	Pseudomonadota	Pseudomonadales	Pseudomonadaceae	Pseudomonas	Pseudomonas plecoglossicida	70775
A0A099TEG9	Membrane protein	PM04_00865	GI:740159212|GI:695957002|EMBL-CDS:KGL02574.1|REFSEQ:WP_038002723.1	None	368	Alphaproteobacteria	NA-Bacteria	Pseudomonadota	Rhodobacterales	Roseobacteraceae	Thalassobacter	Thalassobacter sp. 16PALIMAR09	1225651
A0A099TVV2	Outer membrane protein P1	None	GI:736545573|EMBL-CDS:STQ87187.1|EMBL-CDS:TLE01317.1|REFSEQ:WP_034559131.1	None	506	Epsilonproteobacteria	NA-Bacteria	Campylobacterota	Campylobacterales	Helicobacteraceae	Helicobacter	Helicobacter muridarum	216
A0A099XQF4	Hemin receptor	PHEL85_2905	GI:697005454|GI:738941232|EMBL-CDS:KGL58640.1|REFSEQ:WP_036826733.1	None	455	Flavobacteriia	FCB group	Bacteroidota	Flavobacteriales	Flavobacteriaceae	Polaribacter	Polaribacter sp. Hel1_85	1250005
A0A099Y2Y7	Membrane protein involved in aromatic hydrocarbon degradation	PHEL85_2711	GI:697009731|GI:738940247|EMBL-CDS:KGL62915.1|REFSEQ:WP_036825851.1	None	459	Flavobacteriia	FCB group	Bacteroidota	Flavobacteriales	Flavobacteriaceae	Polaribacter	Polaribacter sp. Hel1_85	1250005
A0A0A0BGF6	Membrane protein involved in aromatic hydrocarbon degradation	LP43_1214	GI:697966011|EMBL-CDS:KGM06722.1	None	415	Gammaproteobacteria	NA-Bacteria	Pseudomonadota	Thiotrichales	Piscirickettsiaceae	Methylophaga	Methylophaga thiooxydans	392484
A0A0A0BIL8	Long-chain fatty acid transport protein	LP43_1459	GI:697966253|EMBL-CDS:KGM06964.1	None	430	Gammaproteobacteria	NA-Bacteria	Pseudomonadota	Thiotrichales	Piscirickettsiaceae	Methylophaga	Methylophaga thiooxydans	392484
A0A0A0CQ99	Long-chain fatty acid transport protein	KS18_16565	GI:738925625|GI:699002336|EMBL-CDS:KGM27022.1|REFSEQ:WP_036812380.1	None	446	Gammaproteobacteria	NA-Bacteria	Pseudomonadota	Enterobacterales	Morganellaceae	Photorhabdus	Photorhabdus luminescens	29488
A0A0A0D2W0	Aromatic hydrocarbon degradation protein	P409_22600	GI:699012415|EMBL-CDS:KGM32238.1	None	453	Alphaproteobacteria	NA-Bacteria	Pseudomonadota	Rhodospirillales	Rhodospirillaceae	Inquilinus	Inquilinus limosus MP06	1398085
A0A0A0ER81	Long-chain fatty acid transporter	N800_11305	GI:738183950|GI:699265171|EMBL-CDS:KGM52658.1|REFSEQ:WP_036140174.1	None	450	Gammaproteobacteria	NA-Bacteria	Pseudomonadota	Xanthomonadales	Xanthomonadaceae	Lysobacter	Lysobacter daejeonensis GH1-9	1385517
A0A0A0EWG4	Uncharacterized protein	N799_09565	GI:699266968|GI:738257426|EMBL-CDS:KGM54388.1|REFSEQ:WP_036212503.1	None	457	Gammaproteobacteria	NA-Bacteria	Pseudomonadota	Xanthomonadales	Xanthomonadaceae	Lysobacter	Lysobacter arseniciresistens ZS79	913325
A0A0A0FCD2	Long-chain fatty acid transport protein	EL76_1456	GI:699380636|GI:835213993|EMBL-CDS:KGM60439.1|REFSEQ:WP_047399835.1	None	446	Gammaproteobacteria	NA-Bacteria	Pseudomonadota	Enterobacterales	Enterobacteriaceae	Escherichia	Escherichia coli G3/10	1455601
A0A0A0HKS7	Long-chain fatty acid transport protein	rosmuc_03568	GI:739409280|GI:699745118|EMBL-CDS:KGM87264.1	None	372	Alphaproteobacteria	NA-Bacteria	Pseudomonadota	Rhodobacterales	Roseobacteraceae	Roseovarius	Roseovarius mucosus DSM 17069	1288298
A0A0A0HMB3	Long-chain fatty acid transport protein	rosmuc_03572	GI:699745122|EMBL-CDS:KGM87268.1	None	420	Alphaproteobacteria	NA-Bacteria	Pseudomonadota	Rhodobacterales	Roseobacteraceae	Roseovarius	Roseovarius mucosus DSM 17069	1288298
A0A0A0MAT4	Long-chain fatty acid transporter	N791_05185	GI:700657336|GI:738179338|EMBL-CDS:KGO99539.1|REFSEQ:WP_036136001.1	None	444	Gammaproteobacteria	NA-Bacteria	Pseudomonadota	Xanthomonadales	Xanthomonadaceae	Lysobacter	Lysobacter defluvii IMMIB APB-9 = DSM 18482	1385515
A0A0A1A7T9	Long-chain fatty acid transport protein	None	GI:723231571|GI:1062623461|GI:971523835|GI:485734160|EMBL-CDS:EFF0718355.1|EMBL-CDS:GCO28557.1|EMBL-CDS:HAJ0994273.1|EMBL-CDS:MBA1885779.1|EMBL-CDS:MJL92415.1|EMBL-CDS:NGE87387.1|EMBL-CDS:QMP47596.1|EMBL-CDS:RRD77893.1|EMBL-CDS:STE64669.1|EMBL-CDS:STF53499.1|EMBL-CDS:TMQ85900.1|REFSEQ:WP_001361541.1	None	446	Gammaproteobacteria	NA-Bacteria	Pseudomonadota	Enterobacterales	Enterobacteriaceae	Escherichia	Escherichia coli	562
A0A0A1E787	Long-chain fatty acid outer membrane porin FadL2	fadL	GI:724471544|EMBL-CDS:AIY26225.1	None	410	Gammaproteobacteria	NA-Bacteria	Pseudomonadota	Vibrionales	Vibrionaceae	Vibrio	Vibrio tapetis	52443
A0A0A1E848	Long-chain fatty acid outer membrane porin FadL1	fadL	GI:724471460|EMBL-CDS:AIY26183.1	None	400	Gammaproteobacteria	NA-Bacteria	Pseudomonadota	Vibrionales	Vibrionaceae	Vibrio	Vibrio tapetis	52443
A0A0A1EA19	Long-chain fatty acid outer membrane porin FadL2	fadL2	GI:724471626|EMBL-CDS:AIY26266.1	None	423	Gammaproteobacteria	NA-Bacteria	Pseudomonadota	Vibrionales	Vibrionaceae	Vibrio	Vibrio aestuarianus	28171
A0A0A1H2G1	Long-chain fatty acid transport protein	E1O_02990	GI:723002276|EMBL-CDS:BAP87430.1	None	449	Betaproteobacteria	NA-Bacteria	Pseudomonadota	Burkholderiales	unclassified Burkholderia	NA	Burkholderiales bacterium GJ-E10	1469502
A0A0A1HUJ9	Long-chain fatty acid transport protein	BN844_2087	GI:751314883|EMBL-CDS:CDF93935.1|REFSEQ:WP_041021713.1	None	424	Gammaproteobacteria	NA-Bacteria	Pseudomonadota	Pseudomonadales	Pseudomonadaceae	Pseudomonas	Pseudomonas sp. SHC52	984195
A0A0A1HYA3	Long-chain fatty acid transport protein	BN844_2515	GI:751315962|EMBL-CDS:CDF95032.1|REFSEQ:WP_041022719.1	None	429	Gammaproteobacteria	NA-Bacteria	Pseudomonadota	Pseudomonadales	Pseudomonadaceae	Pseudomonas	Pseudomonas sp. SHC52	984195
A0A0A1W4B2	Aromatic hydrocarbon degradation protein	SP5_010_00190	EMBL-CDS:GAL99728.1	None	442	Alphaproteobacteria	NA-Bacteria	Pseudomonadota	Sphingomonadales	Sphingomonadaceae	Sphingomonas	Sphingomonas parapaucimobilis NBRC 15100	1219049
A0A0A1YDX2	Long-chain fatty acid transport protein	TMS3_0121440	GI:680312642|EMBL-CDS:KFX67775.1	None	425	Gammaproteobacteria	NA-Bacteria	Pseudomonadota	Pseudomonadales	Pseudomonadaceae	Pseudomonas	Pseudomonas taeanensis MS-3	1395571
A0A0A1YEJ4	Aromatic hydrocarbon degradation protein	TMS3_0124755	GI:680312229|EMBL-CDS:KFX67391.1	None	464	Gammaproteobacteria	NA-Bacteria	Pseudomonadota	Pseudomonadales	Pseudomonadaceae	Pseudomonas	Pseudomonas taeanensis MS-3	1395571
A0A0A1YWC1	Long-chain fatty acid transport protein	K814_0119195	GI:689661166|GI:742368760|EMBL-CDS:KGE66350.1|REFSEQ:WP_038847948.1	None	427	Gammaproteobacteria	NA-Bacteria	Pseudomonadota	Pseudomonadales	Pseudomonadaceae	Pseudomonas	Pseudomonas fluorescens LMG 5329	1324332
A0A0A1YZX1	Long-chain fatty acid transport protein	K814_0112975	GI:689662461|GI:742366789|EMBL-CDS:KGE67590.1|REFSEQ:WP_038845977.1	None	428	Gammaproteobacteria	NA-Bacteria	Pseudomonadota	Pseudomonadales	Pseudomonadaceae	Pseudomonas	Pseudomonas fluorescens LMG 5329	1324332
A0A0A1Z3W0	Membrane protein	K814_0105980	GI:689663830|EMBL-CDS:KGE68893.1	None	484	Gammaproteobacteria	NA-Bacteria	Pseudomonadota	Pseudomonadales	Pseudomonadaceae	Pseudomonas	Pseudomonas fluorescens LMG 5329	1324332
A0A0A1Z797	Membrane protein	K814_0105970	GI:689663828|GI:742364695|EMBL-CDS:KGE68891.1|REFSEQ:WP_038843883.1	None	481	Gammaproteobacteria	NA-Bacteria	Pseudomonadota	Pseudomonadales	Pseudomonadaceae	Pseudomonas	Pseudomonas fluorescens LMG 5329	1324332
A0A0A2GTN3	Transporter	NV36_07165	GI:1033644478|GI:737343488|GI:700264690|EMBL-CDS:KGO06644.1|REFSEQ:WP_035325776.1	None	423	Flavobacteriia	FCB group	Bacteroidota	Flavobacteriales	Flavobacteriaceae	Dokdonia	Dokdonia donghaensis DSW-1	1300343
A0A0A2GX04	Transporter	NV36_13745	GI:700265840|GI:737345968|GI:1033645786|EMBL-CDS:KGO07794.1|REFSEQ:WP_035328254.1	None	507	Flavobacteriia	FCB group	Bacteroidota	Flavobacteriales	Flavobacteriaceae	Dokdonia	Dokdonia donghaensis DSW-1	1300343
A0A0A2H0V3	47 kDa outer membrane protein	VO54_02740	GI:769871952|GI:700266443|EMBL-CDS:AJW64194.1|REFSEQ:WP_034871798.1	None	412	Flavobacteriia	FCB group	Bacteroidota	Flavobacteriales	Weeksellaceae	Elizabethkingia	Elizabethkingia miricola	172045
A0A0A2LJY8	Transporter	Q763_13545	GI:737147987|GI:700532003|EMBL-CDS:KGO79566.1|REFSEQ:WP_035135134.1	None	414	Flavobacteriia	FCB group	Bacteroidota	Flavobacteriales	Flavobacteriaceae	Flavobacterium	Flavobacterium beibuense F44-8	1406840
A0A0A2M4Y9	Transporter	Q765_06695	GI:700540097|GI:648608270|EMBL-CDS:KGO87349.1|REFSEQ:WP_026300021.1	None	420	Flavobacteriia	FCB group	Bacteroidota	Flavobacteriales	Flavobacteriaceae	Flavobacterium	Flavobacterium rivuli WB 3.3-2 = DSM 21788	1121895
A0A0A2M9Y0	Transporter	Q765_04115	GI:519056215|GI:700540988|EMBL-CDS:KGO88228.1|REFSEQ:WP_020212090.1	None	502	Flavobacteriia	FCB group	Bacteroidota	Flavobacteriales	Flavobacteriaceae	Flavobacterium	Flavobacterium rivuli WB 3.3-2 = DSM 21788	1121895
A0A0A2MBK8	Transporter	Q764_11450	GI:700541604|EMBL-CDS:KGO88838.1	None	423	Flavobacteriia	FCB group	Bacteroidota	Flavobacteriales	Flavobacteriaceae	Flavobacterium	Flavobacterium suncheonense GH29-5 = DSM 17707	1121899
A0A0A2MHV0	Transporter	Q766_20095	GI:700543948|GI:652613517|EMBL-CDS:KGO91043.1|REFSEQ:WP_026991221.1	None	414	Flavobacteriia	FCB group	Bacteroidota	Flavobacteriales	Flavobacteriaceae	Flavobacterium	Flavobacterium subsaxonicum WB 4.1-42 = DSM 21790	1121898
A0A0A2MJX2	Transporter	Q766_09930	GI:652616279|GI:700545957|EMBL-CDS:KGO92942.1|REFSEQ:WP_026993027.1	None	499	Flavobacteriia	FCB group	Bacteroidota	Flavobacteriales	Flavobacteriaceae	Flavobacterium	Flavobacterium subsaxonicum WB 4.1-42 = DSM 21790	1121898
A0A0A2MPJ9	Transporter	Q764_03605	GI:700542996|GI:652598227|EMBL-CDS:KGO90160.1|REFSEQ:WP_026981143.1	None	519	Flavobacteriia	FCB group	Bacteroidota	Flavobacteriales	Flavobacteriaceae	Flavobacterium	Flavobacterium suncheonense GH29-5 = DSM 17707	1121899
A0A0A2SSF5	Long-chain fatty acid transporter	EP47_04815	GI:737922753|GI:701446331|EMBL-CDS:KGP63687.1|REFSEQ:WP_035888042.1	None	476	Gammaproteobacteria	NA-Bacteria	Pseudomonadota	Legionellales	Legionellaceae	Legionella	Legionella norrlandica	1498499
A0A0A2STL1	Membrane protein	EP47_09710	GI:701445388|GI:737925418|EMBL-CDS:KGP62774.1|REFSEQ:WP_035890615.1	None	390	Gammaproteobacteria	NA-Bacteria	Pseudomonadota	Legionellales	Legionellaceae	Legionella	Legionella norrlandica	1498499
A0A0A2VUQ7	Long-chain fatty acid transport protein	BBAD15_g2900	GI:701777687|EMBL-CDS:KGQ11363.1	None	380	saccharomyceta	Opisthokonta	Ascomycota	Hypocreales	Cordycipitaceae	Beauveria	Beauveria bassiana D1-5	1245745
A0A0A2WHX2	Long-chain fatty acid transport protein	LF41_1667	GI:738215139|GI:702085945|EMBL-CDS:KGQ18307.1|REFSEQ:WP_036170791.1	None	462	Gammaproteobacteria	NA-Bacteria	Pseudomonadota	Xanthomonadales	Xanthomonadaceae	Lysobacter	Lysobacter dokdonensis DS-58	1300345
A0A0A2XBD9	Membrane protein	JP32_10825	GI:702399923|GI:746007689|EMBL-CDS:KGQ29661.1|REFSEQ:WP_039084834.1	None	453	Gammaproteobacteria	NA-Bacteria	Pseudomonadota	Pasteurellales	Pasteurellaceae	Gallibacterium	Gallibacterium anatis	750
A0A0A2XHP8	Membrane protein	P375_10870	GI:545093181|GI:702400613|EMBL-CDS:KGQ30155.1|REFSEQ:WP_021462477.1	None	448	Gammaproteobacteria	NA-Bacteria	Pseudomonadota	Pasteurellales	Pasteurellaceae	Gallibacterium	Gallibacterium genomosp. 2	155517
A0A0A2Y0T6	Membrane protein	JP36_03800	GI:746106110|GI:702409728|EMBL-CDS:KGQ38271.1|REFSEQ:WP_039172075.1	None	448	Gammaproteobacteria	NA-Bacteria	Pseudomonadota	Pasteurellales	Pasteurellaceae	Gallibacterium	Gallibacterium genomosp. 1	155515
A0A0A2YN49	Membrane protein	JP30_10195	GI:702410293|GI:746079511|EMBL-CDS:KGQ38759.1|REFSEQ:WP_039146917.1	None	452	Gammaproteobacteria	NA-Bacteria	Pseudomonadota	Pasteurellales	Pasteurellaceae	Gallibacterium	Gallibacterium anatis IPDH697-78	1396514
A0A0A2Z0G4	Membrane protein	IO46_12120	GI:703610340|GI:702415493|GI:746010161|GI:703601529|EMBL-CDS:KGQ48285.1|REFSEQ:WP_039087168.1	None	450	Gammaproteobacteria	NA-Bacteria	Pseudomonadota	Pasteurellales	Pasteurellaceae	Gallibacterium	Gallibacterium anatis	750
A0A0A2ZQ60	Membrane protein	IO48_12130	GI:703612961|GI:746098496|EMBL-CDS:KGQ59188.1|REFSEQ:WP_039164805.1	None	460	Gammaproteobacteria	NA-Bacteria	Pseudomonadota	Pasteurellales	Pasteurellaceae	Gallibacterium	Gallibacterium anatis 4895	1396510
A0A0A3APV2	Membrane protein	OA57_09115	GI:736608146|GI:703883943|EMBL-CDS:KGQ69787.1|REFSEQ:WP_034616669.1	None	435	Gammaproteobacteria	NA-Bacteria	Pseudomonadota	Pasteurellales	Pasteurellaceae	Chelonobacter	Chelonobacter oris	505317
A0A0A3AVA4	Membrane protein	IO49_07385	GI:703619351|GI:746092032|EMBL-CDS:KGQ65379.1|REFSEQ:WP_039158725.1	None	450	Gammaproteobacteria	NA-Bacteria	Pseudomonadota	Pasteurellales	Pasteurellaceae	Gallibacterium	Gallibacterium anatis	750
A0A0A3W2S3	Transporter	GW12_13460	GI:736573899|GI:712286980|EMBL-CDS:KGT47620.1|REFSEQ:WP_034585431.1	None	410	Gammaproteobacteria	NA-Bacteria	Pseudomonadota	Moraxellales	Moraxellaceae	Acinetobacter	Acinetobacter sp. HR7	1509403
A0A0A3W6F9	Long-chain fatty acid transporter	GW12_13450	GI:712286979|GI:736573896|EMBL-CDS:KGT47619.1|REFSEQ:WP_034585428.1	None	415	Gammaproteobacteria	NA-Bacteria	Pseudomonadota	Moraxellales	Moraxellaceae	Acinetobacter	Acinetobacter sp. HR7	1509403
A0A0A3Z2J8	Long-chain fatty acid transport protein	NG99_15950	GI:712787060|GI:736896056|EMBL-CDS:KGT91856.1|REFSEQ:WP_034895036.1	None	427	Gammaproteobacteria	NA-Bacteria	Pseudomonadota	Enterobacterales	Erwiniaceae	Erwinia	Erwinia typographi	371042
A0A0A5HNJ6	Aromatic hydrocarbon degradation protein	NM06_19045	GI:740356734|GI:719379399|EMBL-CDS:KGY07127.1|REFSEQ:WP_038192977.1	None	432	Gammaproteobacteria	NA-Bacteria	Pseudomonadota	Vibrionales	Vibrionaceae	Vibrio	Vibrio sinaloensis	379097
A0A0A5HUD7	Aromatic hydrocarbon degradation protein	NM06_19040	GI:740356732|GI:719379398|EMBL-CDS:KGY07126.1|REFSEQ:WP_038192975.1	None	432	Gammaproteobacteria	NA-Bacteria	Pseudomonadota	Vibrionales	Vibrionaceae	Vibrio	Vibrio sinaloensis	379097
A0A0A5I1U6	Long-chain fatty acid outer membrane transporter	NM06_02105	GI:719382203|GI:740298164|EMBL-CDS:KGY09729.1|REFSEQ:WP_038135987.1	None	417	Gammaproteobacteria	NA-Bacteria	Pseudomonadota	Vibrionales	Vibrionaceae	Vibrio	Vibrio sinaloensis	379097
A0A0A6DEI0	Aromatic hydrocarbon degradation protein	NZ35_10420	GI:722457008|GI:740575783|EMBL-CDS:KHA73575.1|REFSEQ:WP_038361580.1	None	425	Gammaproteobacteria	NA-Bacteria	Pseudomonadota	Pseudomonadales	Pseudomonadaceae	Pseudomonas	Pseudomonas chlororaphis	587753
A0A0A6FI78	Long-chain fatty acid transport protein	NZ35_16360	GI:740578223|GI:722455836|EMBL-CDS:KHA72456.1|REFSEQ:WP_038364009.1	None	423	Gammaproteobacteria	NA-Bacteria	Pseudomonadota	Pseudomonadales	Pseudomonadaceae	Pseudomonas	Pseudomonas chlororaphis	587753
A0A0A6FM69	Long-chain fatty acid transport protein	None	GI:489958060|EMBL-CDS:SAD85750.1|EMBL-CDS:TYS18320.1|REFSEQ:WP_003861367.1	None	427	Gammaproteobacteria	NA-Bacteria	Pseudomonadota	Enterobacterales	Enterobacteriaceae	Enterobacter	Enterobacter hormaechei	158836
A0A0A6PH07	Transporter	PN36_07725	GI:723286637|EMBL-CDS:KHD07255.1	None	432	Gammaproteobacteria	NA-Bacteria	Pseudomonadota	Thiotrichales	Thiotrichaceae	Thiomargarita	Candidatus Thiomargarita nelsonii	1003181
A0A0A6QNS9	Aromatic hydrocarbon degradation protein	NM09_12510	GI:740301546|GI:723630633|EMBL-CDS:KHD24965.1|REFSEQ:WP_038139021.1	None	432	Gammaproteobacteria	NA-Bacteria	Pseudomonadota	Vibrionales	Vibrionaceae	Vibrio	Vibrio caribbeanicus	701175
A0A0A6QQ37	Aromatic hydrocarbon degradation protein	NM09_12505	GI:740301543|GI:723630632|EMBL-CDS:KHD24964.1|REFSEQ:WP_038139018.1	None	431	Gammaproteobacteria	NA-Bacteria	Pseudomonadota	Vibrionales	Vibrionaceae	Vibrio	Vibrio caribbeanicus	701175
A0A0A6RXB5	Uncharacterized protein	PN36_13330	GI:1613907424|EMBL-CDS:KHD08531.2	None	463	Gammaproteobacteria	NA-Bacteria	Pseudomonadota	Thiotrichales	Thiotrichaceae	Thiomargarita	Candidatus Thiomargarita nelsonii	1003181
A0A0A6TFK8	Long-chain fatty acid outer membrane transporter	NM09_05910	GI:740298164|GI:723631954|EMBL-CDS:KHD26281.1|REFSEQ:WP_038135987.1	None	417	Gammaproteobacteria	NA-Bacteria	Pseudomonadota	Vibrionales	Vibrionaceae	Vibrio	Vibrio caribbeanicus	701175
A0A0A6YTL4	Outer membrane protein transport protein| Ompp1/FadL/TodX family	HMPREF9074_07266	GI:496860478|GI:725818532|EMBL-CDS:KHE70984.1|REFSEQ:WP_009388550.1	None	533	Flavobacteriia	FCB group	Bacteroidota	Flavobacteriales	Flavobacteriaceae	Capnocytophaga	Capnocytophaga sp. oral taxon 329 str. F0087	706436
A0A0A6ZWC1	Long-chain fatty acid transport protein	Asd1617_03420	GI:558574109|EMBL-CDS:AHA66247.1	None	448	Gammaproteobacteria	NA-Bacteria	Pseudomonadota	Enterobacterales	Enterobacteriaceae	Shigella	Shigella dysenteriae 1617	754093
A0A0A7JQ90	Long-chain fatty acid transport protein	NJ69_12195	GI:746547327|GI:730589307|GI:1453186555|EMBL-CDS:AIZ33690.1|REFSEQ:WP_039579414.1	None	420	Gammaproteobacteria	NA-Bacteria	Pseudomonadota	Pseudomonadales	Pseudomonadaceae	Pseudomonas	Pseudomonas parafulva	157782
A0A0A7K296	Aromatic hydrocarbon degradation membrane protein	M666_00355	GI:657640907|GI:730597365|EMBL-CDS:AIZ40160.1|REFSEQ:WP_029445431.1	None	502	Flavobacteriia	FCB group	Bacteroidota	Flavobacteriales	Flavobacteriaceae	Cellulophaga	Cellulophaga baltica 18	1348584
A0A0A7LKG5	Long-chain fatty acid transporter permease	PK28_03095	GI:764940787|GI:731476615|EMBL-CDS:AIZ62923.1|REFSEQ:WP_044511284.1	None	419	Cytophagia	FCB group	Bacteroidota	Cytophagales	Hymenobacteraceae	Hymenobacter	Hymenobacter sp. DG25B	1385664
A0A0A7MDQ6	Membrane protein	ACEE_02025	GI:746130987|GI:732671763|EMBL-CDS:AIZ78573.1|REFSEQ:WP_039196391.1	None	457	Gammaproteobacteria	NA-Bacteria	Pseudomonadota	Pasteurellales	Pasteurellaceae	Actinobacillus	Actinobacillus equuli subsp. equuli	202947
A0A0A8DVU8	Aromatic hydrocarbon degradation protein	SB85_10120	GI:743686882|GI:759364542|EMBL-CDS:AJC46075.1|REFSEQ:WP_043093398.1	None	397	Gammaproteobacteria	NA-Bacteria	Pseudomonadota	Xanthomonadales	Xanthomonadaceae	Xanthomonas	Xanthomonas sacchari	56458
A0A0A8DZM2	Membrane protein	SB85_15060	GI:743687664|GI:759365547|EMBL-CDS:AJC46857.1|REFSEQ:WP_043094362.1	None	446	Gammaproteobacteria	NA-Bacteria	Pseudomonadota	Xanthomonadales	Xanthomonadaceae	Xanthomonas	Xanthomonas sacchari	56458
A0A0A8F636	Membrane protein	N875_06985	GI:744798569|EMBL-CDS:AJC63357.1|REFSEQ:WP_002221819.1	None	466	Betaproteobacteria	NA-Bacteria	Pseudomonadota	Neisseriales	Neisseriaceae	Neisseria	Neisseria meningitidis LNP21362	1386087
A0A0A8RDD8	Long-chain fatty acid transport protein	None	GI:974347605|GI:520822088|GI:751537904|EMBL-CDS:CEO58223.1|EMBL-CDS:CRP65891.1|EMBL-CDS:OZO13336.1|REFSEQ:WP_020302086.1	None	428	Gammaproteobacteria	NA-Bacteria	Pseudomonadota	Pseudomonadales	Pseudomonadaceae	Pseudomonas	Pseudomonas aeruginosa	287
A0A0A8TSX1	Outer membrane protein E	None	GI:1294492220|GI:490966339|EMBL-CDS:CEI53919.1|EMBL-CDS:QQC81429.1|EMBL-CDS:TNL64830.1|REFSEQ:WP_004828141.1	None	451	Gammaproteobacteria	NA-Bacteria	Pseudomonadota	Moraxellales	Moraxellaceae	Acinetobacter	Acinetobacter bereziniae	106648
A0A0A8TTM9	Putative facilitator of salicylate uptake	None	GI:754714757|EMBL-CDS:CEI53647.1|REFSEQ:WP_042089131.1	None	419	Gammaproteobacteria	NA-Bacteria	Pseudomonadota	Moraxellales	Moraxellaceae	Acinetobacter	Acinetobacter bereziniae	106648
A0A0A8TUF1	Outer membrane protein E	None	GI:754715960|EMBL-CDS:CEI54849.1|REFSEQ:WP_042090164.1	None	500	Gammaproteobacteria	NA-Bacteria	Pseudomonadota	Moraxellales	Moraxellaceae	Acinetobacter	Acinetobacter bereziniae	106648
A0A0A8UV19	(Outer) membrane protein	LHA_2348	GI:731152795|GI:769990696|GI:962230677|EMBL-CDS:CEK11366.1|REFSEQ:WP_045106583.1	None	391	Gammaproteobacteria	NA-Bacteria	Pseudomonadota	Legionellales	Legionellaceae	Legionella	Legionella hackeliae	449
A0A0A8UX20	Long chain fatty acid transporter	LHA_2284	GI:962230740|GI:731152733|EMBL-CDS:CEK11304.1	None	480	Gammaproteobacteria	NA-Bacteria	Pseudomonadota	Legionellales	Legionellaceae	Legionella	Legionella hackeliae	449
A0A0A8XBB4	Transporter	P23_0444	GI:779996294|EMBL-CDS:GAM29941.1|REFSEQ:WP_045430288.1	None	426	Gammaproteobacteria	NA-Bacteria	Pseudomonadota	Moraxellales	Moraxellaceae	Acinetobacter	Acinetobacter calcoaceticus	471
A0A0A8XEQ6	Long-chain fatty acid transport protein	P23_0958	GI:779999593|EMBL-CDS:GAM30455.1	None	399	Gammaproteobacteria	NA-Bacteria	Pseudomonadota	Moraxellales	Moraxellaceae	Acinetobacter	Acinetobacter calcoaceticus	471
A0A0A8XHJ8	Long-chain fatty acid transporter	P23_2627	GI:780008341|EMBL-CDS:GAM32106.1|REFSEQ:WP_045435333.1	None	499	Gammaproteobacteria	NA-Bacteria	Pseudomonadota	Moraxellales	Moraxellaceae	Acinetobacter	Acinetobacter calcoaceticus	471
A0A0B0H819	Long-chain fatty acid transporter FadLD| subunit L	JV46_22000	GI:727070324|GI:759390772|EMBL-CDS:KHF26308.1|REFSEQ:WP_043116050.1	None	455	Gammaproteobacteria	NA-Bacteria	Pseudomonadota	Gammaproteobacteria incertae s	NA	NA	Solemya velum gill symbiont	2340
A0A0B0KIV2	Outer membrane protein E	PJ15_2453	GI:491430908|GI:727795505|EMBL-CDS:KHF77392.1|REFSEQ:WP_005288703.1	None	509	Gammaproteobacteria	NA-Bacteria	Pseudomonadota	Moraxellales	Moraxellaceae	Acinetobacter	Acinetobacter sp. neg1	1561068
A0A0B0KJK7	Outer membrane protein E	PJ15_0717	GI:835265953|GI:727795809|EMBL-CDS:KHF77662.1|REFSEQ:WP_047427031.1	None	456	Gammaproteobacteria	NA-Bacteria	Pseudomonadota	Moraxellales	Moraxellaceae	Acinetobacter	Acinetobacter sp. neg1	1561068
A0A0B0KQM0	Outer membrane protein E	PJ15_1624	GI:727796711|EMBL-CDS:KHF78564.1	None	401	Gammaproteobacteria	NA-Bacteria	Pseudomonadota	Moraxellales	Moraxellaceae	Acinetobacter	Acinetobacter sp. neg1	1561068
A0A0B0KQU7	Outer membrane protein E	PJ15_2454	GI:727795506|GI:835270408|EMBL-CDS:KHF77393.1|REFSEQ:WP_047429716.1	None	409	Gammaproteobacteria	NA-Bacteria	Pseudomonadota	Moraxellales	Moraxellaceae	Acinetobacter	Acinetobacter sp. neg1	1561068
A0A0B0KV77	Outer membrane protein E	PJ15_1600	GI:727796687|GI:835268888|EMBL-CDS:KHF78540.1|REFSEQ:WP_047428864.1	None	457	Gammaproteobacteria	NA-Bacteria	Pseudomonadota	Moraxellales	Moraxellaceae	Acinetobacter	Acinetobacter sp. neg1	1561068
A0A0B0Q9M4	Aromatic hydrocarbon degradation protein	OA34_00595	GI:728905290|EMBL-CDS:KHG34697.1	None	413	Epsilonproteobacteria	NA-Bacteria	Campylobacterota	Campylobacterales	Sulfurospirillaceae	Sulfurospirillum	Sulfurospirillum sp. MES	1565314
A0A0B1FJP0	Long-chain fatty acid transport protein	None	GI:485735003|GI:1114103562|GI:1129034604|EMBL-CDS:CAD7363709.1|EMBL-CDS:EFA8784896.1|EMBL-CDS:EFD4890829.1|EMBL-CDS:EFH9618524.1|EMBL-CDS:EFM1447129.1|EMBL-CDS:EFM7859509.1|EMBL-CDS:EFM8244610.1|EMBL-CDS:HAI5333030.1|EMBL-CDS:MHP35410.1|EMBL-CDS:OJR51131.1|EMBL-CDS:OUK86044.1|EMBL-CDS:PWH64198.1|EMBL-CDS:QPR14664.1|EMBL-CDS:RCQ92575.1|EMBL-CDS:SPX22664.1|EMBL-CDS:STF93010.1|EMBL-CDS:STM06599.1|RE…	None	446	Gammaproteobacteria	NA-Bacteria	Pseudomonadota	Enterobacterales	Enterobacteriaceae	Escherichia	Escherichia coli	562
A0A0B1R0J9	Long-chain fatty acid transport protein	QU24_20950	GI:732065077|GI:746287781|EMBL-CDS:KHJ66139.1|REFSEQ:WP_039335162.1	None	427	Gammaproteobacteria	NA-Bacteria	Pseudomonadota	Enterobacterales	Erwiniaceae	Pantoea	Pantoea rodasii	1076549
A0A0B1YS27	Long-chain fatty acid transport protein	JZ00_29515	GI:816283484|GI:817138325|EMBL-CDS:KHK61285.1|REFSEQ:WP_046510206.1	None	421	Gammaproteobacteria	NA-Bacteria	Pseudomonadota	Pseudomonadales	Pseudomonadaceae	Pseudomonas	Pseudomonas frederiksbergensis	104087
A0A0B1YW40	Aromatic hydrocarbon degradation protein	JZ00_29755	GI:733391328|GI:746564604|EMBL-CDS:KHK61211.1|REFSEQ:WP_039594660.1	None	457	Gammaproteobacteria	NA-Bacteria	Pseudomonadota	Pseudomonadales	Pseudomonadaceae	Pseudomonas	Pseudomonas frederiksbergensis	104087
A0A0B1ZQB9	Aromatic hydrocarbon degradation protein	LK12_03195	GI:733404036|GI:746230430|EMBL-CDS:KHK93325.1|REFSEQ:WP_039279225.1	None	432	Alphaproteobacteria	NA-Bacteria	Pseudomonadota	Sphingomonadales	Sphingomonadaceae	Novosphingobium	Novosphingobium malaysiense	1348853
A0A0B2CCG4	Membrane protein	OZ10_05895	GI:746367293|GI:733436250|GI:733439954|EMBL-CDS:KHL57699.1|REFSEQ:WP_039411670.1	None	446	Gammaproteobacteria	NA-Bacteria	Pseudomonadota	Xanthomonadales	Xanthomonadaceae	Xanthomonas	Xanthomonas cannabis pv. cannabis	1885894
A0A0B2UC42	Long-chain fatty acid transporter	DH17_01230	GI:734501910|GI:757659368|EMBL-CDS:KHN66657.1|REFSEQ:WP_042897676.1	None	488	Gammaproteobacteria	NA-Bacteria	Pseudomonadota	Moraxellales	Moraxellaceae	Acinetobacter	Acinetobacter oleivorans	1148157
A0A0B3BYP1	Long-chain fatty acid transport protein	PT85_00740	GI:746577397|GI:735692586|EMBL-CDS:KHO66146.1|REFSEQ:WP_039605669.1	None	422	Gammaproteobacteria	NA-Bacteria	Pseudomonadota	Pseudomonadales	Pseudomonadaceae	Pseudomonas	Pseudomonas flexibilis	706570
A0A0B3BZA1	Aromatic hydrocarbon degradation protein	PT85_07750	GI:746578131|GI:735692432|EMBL-CDS:KHO66014.1	None	528	Gammaproteobacteria	NA-Bacteria	Pseudomonadota	Pseudomonadales	Pseudomonadaceae	Pseudomonas	Pseudomonas flexibilis	706570
A0A0B3RRK4	Putative long-chain fatty acid transport protein	OA50_01739	GI:737079424|EMBL-CDS:KHQ53750.1	None	419	Alphaproteobacteria	NA-Bacteria	Pseudomonadota	Rhodobacterales	Roseobacteraceae	Mameliella	Mameliella alba	561184
A0A0B3SUS5	Membrane protein	OA50_01435	GI:759415072|GI:737079901|GI:1212809979|GI:1212814970|EMBL-CDS:KHQ54204.1|REFSEQ:WP_043139071.1	None	389	Alphaproteobacteria	NA-Bacteria	Pseudomonadota	Rhodobacterales	Roseobacteraceae	Mameliella	Mameliella alba	561184
A0A0B3YCC4	Long-chain fatty acid transporter	RJ41_13340	GI:746161205|GI:741158661|EMBL-CDS:KHT50757.1|REFSEQ:WP_039221633.1	None	452	Gammaproteobacteria	NA-Bacteria	Pseudomonadota	Alteromonadales	Alteromonadaceae	Alteromonas/Salinimonas group	Alteromonas marina	203795
A0A0B4C9D6	Transporter	RA29_13360	GI:742737605|GI:746729384|EMBL-CDS:KIC48685.1|REFSEQ:WP_039686702.1	None	395	Alphaproteobacteria	NA-Bacteria	Pseudomonadota	Rhodobacterales	Roseobacteraceae	Tateyamaria	Tateyamaria sp. ANG-S1	1577905
A0A0B4CKB7	Aromatic hydrocarbon degradation protein	RM51_14965	GI:746324717|GI:742751061|EMBL-CDS:KIC61699.1|REFSEQ:WP_039371319.1	None	412	Flavobacteriia	FCB group	Bacteroidota	Flavobacteriales	Weeksellaceae	Chryseobacterium	Chryseobacterium taiwanense	363331
A0A0B4CMF6	Aromatic hydrocarbon degradation protein	RA20_20565	GI:746065019|GI:742702513|EMBL-CDS:KIC14501.1|REFSEQ:WP_039133108.1	None	364	Alphaproteobacteria	NA-Bacteria	Pseudomonadota	Rhodobacterales	Roseobacteraceae	Leisingera	Leisingera sp. ANG-Vp	1577896
A0A0B4D8F1	Long-chain fatty acid transporter	RM53_03680	GI:742749800|GI:746185959|EMBL-CDS:KIC60555.1|REFSEQ:WP_039244527.1	None	449	Alphaproteobacteria	NA-Bacteria	Pseudomonadota	Caulobacterales	Caulobacteraceae	Brevundimonas	Brevundimonas nasdae	172043
A0A0B4DYR1	Aromatic hydrocarbon degradation protein	GC1_01365	GI:518125987|GI:743078203|EMBL-CDS:KID10366.1|REFSEQ:WP_019296195.1	None	374	Alphaproteobacteria	NA-Bacteria	Pseudomonadota	Rhodobacterales	Roseobacteraceae	Leisingera	Leisingera sp. ANG1	1002340
A0A0B4X3G9	Outer membrane protein	RGR602_CH01684	GI:745833337|EMBL-CDS:AJD41023.1	None	416	Alphaproteobacteria	NA-Bacteria	Pseudomonadota	Hyphomicrobiales	Rhizobiaceae	Rhizobium/Agrobacterium group	Rhizobium gallicum bv. gallicum R602sp	1041138
A0A0B4XF25	Outer membrane protein transport protein (OMPP1/FadL/TodX)	S7S_01000	GI:745803923|GI:737219668|EMBL-CDS:AJD46624.1|REFSEQ:WP_035204346.1	None	449	Gammaproteobacteria	NA-Bacteria	Pseudomonadota	Oceanospirillales	Alcanivoracaceae	Isoalcanivorax	Isoalcanivorax pacificus W11-5	391936
A0A0B4XHT3	Outer membrane protein transport protein (OMPP1/FadL/TodX)	S7S_01010	GI:745803925|GI:496011516|EMBL-CDS:AJD46626.1|REFSEQ:WP_008736095.1	None	457	Gammaproteobacteria	NA-Bacteria	Pseudomonadota	Oceanospirillales	Alcanivoracaceae	Isoalcanivorax	Isoalcanivorax pacificus W11-5	391936
A0A0B4XKH1	Outer membrane protein	S7S_02375	GI:745804196|EMBL-CDS:AJD46897.1	None	399	Gammaproteobacteria	NA-Bacteria	Pseudomonadota	Oceanospirillales	Alcanivoracaceae	Isoalcanivorax	Isoalcanivorax pacificus W11-5	391936
A0A0B4XNJ9	Aromatic hydrocarbon degradation membrane protein	S7S_11270	GI:745805965|EMBL-CDS:AJD48666.1	None	406	Gammaproteobacteria	NA-Bacteria	Pseudomonadota	Oceanospirillales	Alcanivoracaceae	Isoalcanivorax	Isoalcanivorax pacificus W11-5	391936
A0A0B4XPE1	Outer membrane protein transport protein (OMPP1/FadL/TodX)	S7S_12845	GI:745806280|EMBL-CDS:AJD48981.1	None	409	Gammaproteobacteria	NA-Bacteria	Pseudomonadota	Oceanospirillales	Alcanivoracaceae	Isoalcanivorax	Isoalcanivorax pacificus W11-5	391936
A0A0B4XRX1	Outer membrane protein transport protein (OMPP1/FadL/TodX)	S7S_12750	GI:751334904|GI:745806261|EMBL-CDS:AJD48962.1|REFSEQ:WP_041026000.1	None	434	Gammaproteobacteria	NA-Bacteria	Pseudomonadota	Oceanospirillales	Alcanivoracaceae	Isoalcanivorax	Isoalcanivorax pacificus W11-5	391936
A0A0B4Y5N8	Long-chain fatty acid transport protein	TH3_19280	GI:745811262|GI:494148913|EMBL-CDS:AJD53958.1|REFSEQ:WP_007088659.1	None	435	Alphaproteobacteria	NA-Bacteria	Pseudomonadota	Rhodospirillales	Thalassospiraceae	Thalassospira	Thalassospira xiamenensis M-5 = DSM 17429	1123366
A0A0B5DNV5	Putative fatty acid/hydrocarbon transporter	P73_0184	GI:748262317|GI:761810091|EMBL-CDS:AJE44899.1|REFSEQ:WP_043868066.1	None	376	Alphaproteobacteria	NA-Bacteria	Pseudomonadota	Rhodobacterales	Roseobacteraceae	Celeribacter	Celeribacter indicus	1208324
A0A0B5DV94	Aromatic hydrocarbon degradation membrane protein	P73_2224	GI:918401937|GI:748264357|EMBL-CDS:AJE46939.1	None	366	Alphaproteobacteria	NA-Bacteria	Pseudomonadota	Rhodobacterales	Roseobacteraceae	Celeribacter	Celeribacter indicus	1208324
A0A0B5FUV3	Aromatic hydrocarbon degradation protein	GSUB_08605	GI:749209781|EMBL-CDS:AJF07975.1	None	466	Desulfuromonadia	NA-Bacteria	Thermodesulfobacteriota	Desulfuromonadales	Geoalkalibacteraceae	Geoalkalibacter	Geoalkalibacter subterraneus	483547
A0A0B5RUT3	Long-chain fatty acid transport protein	MPR_0569	GI:753771226|GI:754471662|EMBL-CDS:AJH13778.1|REFSEQ:WP_041888932.1	None	417	Flavobacteriia	FCB group	Bacteroidota	Flavobacteriales	Flavobacteriaceae	Myroides	Myroides profundi	480520
A0A0B6X915	Long-chain fatty acid transport protein	XBW1_1856	GI:754498242|GI:740389302|EMBL-CDS:CDM89213.1|REFSEQ:WP_038223519.1	None	440	Gammaproteobacteria	NA-Bacteria	Pseudomonadota	Enterobacterales	Morganellaceae	Xenorhabdus	Xenorhabdus bovienii	40576
A0A0B7D727	Long-chain fatty acid transport protein	SRM1_01653	GI:755696089|EMBL-CDS:CEL28319.1|REFSEQ:WP_042558327.1	None	423	Gammaproteobacteria	NA-Bacteria	Pseudomonadota	Pseudomonadales	Pseudomonadaceae	Pseudomonas	Pseudomonas fluorescens	294
A0A0B7GLV2	Long-chain fatty acid transport protein	None	GI:1142870685|GI:1142881546|GI:1142875776|GI:502732506|GI:749147321|GI:742125357|EMBL-CDS:CAH6203101.1|EMBL-CDS:QNP26159.1|EMBL-CDS:STS92351.1|EMBL-CDS:SXF91189.1|EMBL-CDS:VTO25063.1|REFSEQ:WP_012967490.1	None	440	Gammaproteobacteria	NA-Bacteria	Pseudomonadota	Enterobacterales	Enterobacteriaceae	Klebsiella/Raoultella group	Klebsiella variicola	244366
A0A0B7HHE8	Transporter	CCYN2B_40064	GI:754603208|EMBL-CDS:CEN37302.1|REFSEQ:WP_041993055.1	None	522	Flavobacteriia	FCB group	Bacteroidota	Flavobacteriales	Flavobacteriaceae	Capnocytophaga	Capnocytophaga cynodegmi	28189
A0A0B7HRW2	Transporter	CCYN74_40219	GI:648501968|EMBL-CDS:CEN40293.1|REFSEQ:WP_026193719.1	None	520	Flavobacteriia	FCB group	Bacteroidota	Flavobacteriales	Flavobacteriaceae	Capnocytophaga	Capnocytophaga cynodegmi	28189
A0A0B7HZ82	Transporter	CCAND38_10073	EMBL-CDS:CEN43162.1	None	514	Flavobacteriia	FCB group	Bacteroidota	Flavobacteriales	Flavobacteriaceae	Capnocytophaga	Capnocytophaga canis	1848903
A0A0B7IEA2	Transporter	CCAN11_1870006	EMBL-CDS:CEN49039.1	None	504	Flavobacteriia	FCB group	Bacteroidota	Flavobacteriales	Flavobacteriaceae	Capnocytophaga	Capnocytophaga canimorsus	28188
A0A0B7IJU4	Outer membrane protein transport protein (OMPP1/FadL/TodX)	CCAN2_2030068	GI:918606511|EMBL-CDS:CEN50267.1|REFSEQ:WP_052521984.1	None	421	Flavobacteriia	FCB group	Bacteroidota	Flavobacteriales	Flavobacteriaceae	Capnocytophaga	Capnocytophaga canimorsus	28188
A0A0B7ITA4	Outer membrane protein transport protein| Ompp1/FadL/TodX family	CCAND93_40070	GI:754619692|EMBL-CDS:CEN53297.1|REFSEQ:WP_042008067.1	None	522	Flavobacteriia	FCB group	Bacteroidota	Flavobacteriales	Flavobacteriaceae	Capnocytophaga	Capnocytophaga canis	1848903
A0A0B7J6C1	Putative long-chain fatty acid transport protein	None	GI:738906900|EMBL-CDS:CEO38621.1|EMBL-CDS:PSU97614.1|REFSEQ:WP_036793832.1	None	430	Gammaproteobacteria	NA-Bacteria	Pseudomonadota	Vibrionales	Vibrionaceae	Photobacterium	Photobacterium kishitanii	318456
A0A0B7J7C0	Putative long-chain fatty acid transport protein	PPBDW_I20991	GI:738907386|EMBL-CDS:CEO38975.1|REFSEQ:WP_036794318.1	None	409	Gammaproteobacteria	NA-Bacteria	Pseudomonadota	Vibrionales	Vibrionaceae	Photobacterium	Photobacterium kishitanii	318456
A0A0B7J9U7	Aromatic hydrocarbon degradation protein	None	GI:738908680|EMBL-CDS:CEO39940.1|EMBL-CDS:PSV01557.1|REFSEQ:WP_036795612.1	None	402	Gammaproteobacteria	NA-Bacteria	Pseudomonadota	Vibrionales	Vibrionaceae	Photobacterium	Photobacterium kishitanii	318456
A0A0B7J9Y2	Outer membrane transport family protein	PPBDW_I21957	GI:738908682|GI:1040588951|EMBL-CDS:CEO39941.1|REFSEQ:WP_036795614.1	None	414	Gammaproteobacteria	NA-Bacteria	Pseudomonadota	Vibrionales	Vibrionaceae	Photobacterium	Photobacterium kishitanii	318456
A0A0B8NSL4	Long-chain fatty acid transport protein	JCM19231_2634	EMBL-CDS:GAM57485.1	None	393	Gammaproteobacteria	NA-Bacteria	Pseudomonadota	Vibrionales	Vibrionaceae	Vibrio	Vibrio ishigakensis	1481914
A0A0B8P3S2	Long-chain fatty acid transport protein	JCM19231_4906	EMBL-CDS:GAM57654.1	None	413	Gammaproteobacteria	NA-Bacteria	Pseudomonadota	Vibrionales	Vibrionaceae	Vibrio	Vibrio ishigakensis	1481914
A0A0B8P8M8	Long-chain fatty acid transport protein	JCM19232_1337	EMBL-CDS:GAM63190.1	None	399	Gammaproteobacteria	NA-Bacteria	Pseudomonadota	Vibrionales	Vibrionaceae	Vibrio	Vibrio ishigakensis	1481914
A0A0B8PAB0	Long-chain fatty acid transport protein	JCM19232_5818	EMBL-CDS:GAM61517.1	None	410	Gammaproteobacteria	NA-Bacteria	Pseudomonadota	Vibrionales	Vibrionaceae	Vibrio	Vibrio ishigakensis	1481914
A0A0B8PLT4	Long-chain fatty acid transport protein	JCM19232_3354	EMBL-CDS:GAM64078.1	None	402	Gammaproteobacteria	NA-Bacteria	Pseudomonadota	Vibrionales	Vibrionaceae	Vibrio	Vibrio ishigakensis	1481914
A0A0B8QDP4	Long-chain fatty acid transport protein	JCM19241_1420	EMBL-CDS:GAM75077.1	None	382	Gammaproteobacteria	NA-Bacteria	Pseudomonadota	Vibrionales	Vibrionaceae	Vibrio	Vibrio ishigakensis	1481914
A0A0B8QHQ6	Long-chain fatty acid transport protein	JCM19241_5335	EMBL-CDS:GAM74139.1	None	365	Gammaproteobacteria	NA-Bacteria	Pseudomonadota	Vibrionales	Vibrionaceae	Vibrio	Vibrio ishigakensis	1481914
A0A0B8T8Q5	Long-chain fatty acid transport protein| outer membrane protein	DI53_1271	GI:739640881|GI:688465953|EMBL-CDS:KGE15044.1|REFSEQ:WP_037496731.1	None	406	Sphingobacteriia	FCB group	Bacteroidota	Sphingobacteriales	Sphingobacteriaceae	Sphingobacterium	Sphingobacterium deserti	1229276
A0A0B8XW26	Outer membrane protein transport protein (OMPP1/FadL/TodX)	PBAC_01830	GI:730198311|EMBL-CDS:KHJ39672.1	None	484	Sphingobacteriia	FCB group	Bacteroidota	Sphingobacteriales	Sphingobacteriaceae	Pedobacter	Pedobacter glucosidilyticus	1122941
A0A0B9GF75	Aromatic hydrocarbon degradation protein	RJ45_11985	GI:746421370|GI:741171600|EMBL-CDS:KHT63420.1|REFSEQ:WP_039462021.1	None	429	Gammaproteobacteria	NA-Bacteria	Pseudomonadota	Vibrionales	Vibrionaceae	Photobacterium	Photobacterium gaetbulicola	1295392
A0A0B9GKN0	Long-chain fatty acid outer membrane transporter	RJ45_01435	GI:746415893|GI:741173821|EMBL-CDS:KHT65395.1|REFSEQ:WP_039456897.1	None	407	Gammaproteobacteria	NA-Bacteria	Pseudomonadota	Vibrionales	Vibrionaceae	Photobacterium	Photobacterium gaetbulicola	1295392
A0A0B9GVP4	Long-chain fatty acid transporter	RJ45_15635	GI:741170928|GI:746423523|EMBL-CDS:KHT62776.1|REFSEQ:WP_039464097.1	None	394	Gammaproteobacteria	NA-Bacteria	Pseudomonadota	Vibrionales	Vibrionaceae	Photobacterium	Photobacterium gaetbulicola	1295392
A0A0B9GXF3	Aromatic hydrocarbon degradation protein	RJ45_11990	GI:746421374|GI:741171601|EMBL-CDS:KHT63421.1|REFSEQ:WP_039462025.1	None	408	Gammaproteobacteria	NA-Bacteria	Pseudomonadota	Vibrionales	Vibrionaceae	Photobacterium	Photobacterium gaetbulicola	1295392
A0A0B9H3B3	Aromatic hydrocarbon degradation protein	RJ45_13430	GI:741171555|GI:746422061|EMBL-CDS:KHT63377.1|REFSEQ:WP_039462679.1	None	432	Gammaproteobacteria	NA-Bacteria	Pseudomonadota	Vibrionales	Vibrionaceae	Photobacterium	Photobacterium gaetbulicola	1295392
A0A0C1C4K9	Long-chain fatty acid transport protein	DB43_DZ00030	GI:742147890|EMBL-CDS:KIA78416.1	None	460	Chlamydiia	PVC group	Chlamydiota	Parachlamydiales	Parachlamydiaceae	Parachlamydia	Parachlamydia acanthamoebae	83552
A0A0C1D0H2	Aromatic hydrocarbon degradation protein	OA86_06190	GI:746303236|GI:742434207|EMBL-CDS:KIA90171.1|REFSEQ:WP_039350273.1	None	412	Flavobacteriia	FCB group	Bacteroidota	Flavobacteriales	Weeksellaceae	Kaistella	Kaistella jeonii	266749
A0A0C1EGH8	Aromatic hydrocarbon degradation protein	RA19_08010	GI:746094830|GI:742699016|EMBL-CDS:KIC11279.1|REFSEQ:WP_039161343.1	None	374	Alphaproteobacteria	NA-Bacteria	Pseudomonadota	Rhodobacterales	Roseobacteraceae	Leisingera	Leisingera sp. ANG-M1	1577895
A0A0C1F0T2	Transporter	OA85_09745	GI:746037934|GI:742429499|EMBL-CDS:KIA85563.1|REFSEQ:WP_039109570.1	None	500	Flavobacteriia	FCB group	Bacteroidota	Flavobacteriales	Flavobacteriaceae	Flavobacterium	Flavobacterium sp. AED	1423323
A0A0C1FEQ8	Hemin receptor	OC25_24870	GI:742434327|GI:746442516|EMBL-CDS:KIA90288.1|REFSEQ:WP_039482544.1	None	509	Sphingobacteriia	FCB group	Bacteroidota	Sphingobacteriales	Sphingobacteriaceae	Pedobacter	Pedobacter kyungheensis	1069985
A0A0C1FSJ3	Long-chain fatty acid transporter	OC25_24165	GI:746442020|GI:742434932|EMBL-CDS:KIA90879.1|REFSEQ:WP_039482055.1	None	407	Sphingobacteriia	FCB group	Bacteroidota	Sphingobacteriales	Sphingobacteriaceae	Pedobacter	Pedobacter kyungheensis	1069985
A0A0C1G1S8	Transporter	OA93_21435	GI:742438232|GI:746045481|EMBL-CDS:KIA94019.1|REFSEQ:WP_039116088.1	None	528	Flavobacteriia	FCB group	Bacteroidota	Flavobacteriales	Flavobacteriaceae	Flavobacterium	Flavobacterium sp. KMS	1566023
A0A0C1GTD2	Membrane protein	MCC93_11580	GI:742696315|GI:746362519|EMBL-CDS:KIC08646.1|REFSEQ:WP_039407078.1	None	470	Betaproteobacteria	NA-Bacteria	Pseudomonadota	Neisseriales	Neisseriaceae	Morococcus	Morococcus cerebrosus	1056807
A0A0C1ITL7	Aromatic hydrocarbon degradation protein	RA26_00060	GI:742727836|GI:746112334|EMBL-CDS:KIC39112.1|REFSEQ:WP_039178159.1	None	374	Alphaproteobacteria	NA-Bacteria	Pseudomonadota	Rhodobacterales	Roseobacteraceae	Leisingera	Leisingera sp. ANG-M7	1577902
A0A0C1JAT4	Transporter	RA28_14950	GI:746492718|GI:742733065|EMBL-CDS:KIC44256.1|REFSEQ:WP_039530390.1	None	406	Alphaproteobacteria	NA-Bacteria	Pseudomonadota	Rhodobacterales	Roseobacteraceae	Ruegeria	Ruegeria sp. ANG-S4	1577904
A0A0C1JG91	Transporter	RA27_04135	GI:742731330|GI:746497977|EMBL-CDS:KIC42554.1|REFSEQ:WP_039535227.1	None	407	Alphaproteobacteria	NA-Bacteria	Pseudomonadota	Rhodobacterales	Roseobacteraceae	Ruegeria	Ruegeria sp. ANG-R	1577903
A0A0C1K0N6	Uncharacterized protein	DB42_CK00110	GI:742763759|GI:918383816|EMBL-CDS:KIC73042.1|REFSEQ:WP_052436091.1	None	425	Chlamydiia	PVC group	Chlamydiota	Parachlamydiales	Parachlamydiaceae	Neochlamydia	Neochlamydia sp. EPS4	1478175
A0A0C1KBX5	Long-chain fatty acid transport protein	RR51_21090	GI:746586456|GI:742788128|EMBL-CDS:KIC80576.1|REFSEQ:WP_039614588.1	None	426	Gammaproteobacteria	NA-Bacteria	Pseudomonadota	Pseudomonadales	Pseudomonadaceae	Pseudomonas	Pseudomonas sp. C5pp	1586081
A0A0C1KC32	Uncharacterized protein	DB41_FC00020	GI:917729538|GI:742767644|EMBL-CDS:KIC76657.1|REFSEQ:WP_052243829.1	None	425	Chlamydiia	PVC group	Chlamydiota	Parachlamydiales	Parachlamydiaceae	Neochlamydia	Neochlamydia sp. TUME1	1478174
A0A0C1L5L2	Hydrocarbon degradation protein	HY58_07710	GI:743024434|GI:746061621|EMBL-CDS:KIC90913.1|REFSEQ:WP_039130131.1	None	430	Chitinophagia	FCB group	Bacteroidota	Chitinophagales	Chitinophagaceae	Flavihumibacter	Flavihumibacter sp. ZG627	1463156
A0A0C1MLV7	Long-chain fatty acid transporter	JF50_04740	GI:746580178|GI:743398710|EMBL-CDS:KID58049.1	None	421	Gammaproteobacteria	NA-Bacteria	Pseudomonadota	Alteromonadales	Pseudoalteromonadaceae	Pseudoalteromonas	Pseudoalteromonas luteoviolacea	43657
A0A0C1VKS6	Aromatic hydrocarbon degradation protein	H735_25360	GI:747030529|GI:519041214|EMBL-CDS:KIF50368.1|REFSEQ:WP_020197089.1	None	424	Gammaproteobacteria	NA-Bacteria	Pseudomonadota	Vibrionales	Vibrionaceae	Vibrio	Vibrio owensii CAIM 1854 = LMG 25443	1229493
A0A0C1W1P7	Aromatic hydrocarbon degradation protein	H735_25355	GI:747030528|GI:519041215|EMBL-CDS:KIF50367.1|REFSEQ:WP_020197090.1	None	420	Gammaproteobacteria	NA-Bacteria	Pseudomonadota	Vibrionales	Vibrionaceae	Vibrio	Vibrio owensii CAIM 1854 = LMG 25443	1229493
A0A0C1W7R1	Long-chain fatty acid transporter	H735_14665	GI:519038859|GI:747032575|EMBL-CDS:KIF52382.1|REFSEQ:WP_020194734.1	None	373	Gammaproteobacteria	NA-Bacteria	Pseudomonadota	Vibrionales	Vibrionaceae	Vibrio	Vibrio owensii CAIM 1854 = LMG 25443	1229493
A0A0C1WDR3	Long-chain fatty acid outer membrane transporter	H735_03640	GI:747034701|GI:497390248|EMBL-CDS:KIF54492.1|REFSEQ:WP_009704461.1	None	413	Gammaproteobacteria	NA-Bacteria	Pseudomonadota	Vibrionales	Vibrionaceae	Vibrio	Vibrio owensii CAIM 1854 = LMG 25443	1229493
A0A0C1WRD8	Long-chain fatty acid transport protein	QS95_17275	GI:748198893|GI:747112259|EMBL-CDS:KIF58847.1|REFSEQ:WP_039769834.1	None	423	Gammaproteobacteria	NA-Bacteria	Pseudomonadota	Pseudomonadales	Pseudomonadaceae	Pseudomonas	Pseudomonas fluorescens	294
A0A0C1YJJ6	Long-chain fatty acid transporter	H735_29680	GI:747025557|GI:519042303|EMBL-CDS:KIF45445.1|REFSEQ:WP_020198178.1	None	418	Gammaproteobacteria	NA-Bacteria	Pseudomonadota	Vibrionales	Vibrionaceae	Vibrio	Vibrio owensii CAIM 1854 = LMG 25443	1229493
A0A0C2BQ41	Hydrocarbon degradation protein	TSA66_04190	GI:747175720|GI:748791094|EMBL-CDS:KIF80191.1|REFSEQ:WP_040039105.1	None	442	Betaproteobacteria	NA-Bacteria	Pseudomonadota	Burkholderiales	Oxalobacteraceae	Noviherbaspirillum	Noviherbaspirillum autotrophicum	709839
A0A0C2BR22	Outer membrane transport protein	TSA66_06245	GI:748791393|GI:747176030|EMBL-CDS:KIF80501.1	None	546	Betaproteobacteria	NA-Bacteria	Pseudomonadota	Burkholderiales	Oxalobacteraceae	Noviherbaspirillum	Noviherbaspirillum autotrophicum	709839
A0A0C2D2Q7	Membrane protein involved in aromatic hydrocarbon degradation	DB30_03247	GI:747218008|EMBL-CDS:KIG17546.1	None	485	Myxococcia	NA-Bacteria	Myxococcota	Myxococcales	Myxococcales incertae sed	Enhygromyxa	Enhygromyxa salina	215803
A0A0C2D8Z3	Long-chain fatty acid transport protein	DB30_01967	GI:747218550|EMBL-CDS:KIG18080.1	None	513	Myxococcia	NA-Bacteria	Myxococcota	Myxococcales	Myxococcales incertae sed	Enhygromyxa	Enhygromyxa salina	215803
A0A0C2HYY1	Long-chain fatty acid transport protein	UCMB321_3992	GI:749010915|GI:748441197|EMBL-CDS:KIH82316.1|REFSEQ:WP_040070159.1	None	425	Gammaproteobacteria	NA-Bacteria	Pseudomonadota	Pseudomonadales	Pseudomonadaceae	Pseudomonas	Pseudomonas batumici	226910
A0A0C2I7S4	Long-chain fatty acid transport protein	UCMB321_3430	GI:748441892|EMBL-CDS:KIH82975.1	None	411	Gammaproteobacteria	NA-Bacteria	Pseudomonadota	Pseudomonadales	Pseudomonadaceae	Pseudomonas	Pseudomonas batumici	226910
A0A0C2M2G9	Long-chain fatty acid transport protein	OC71_24720	GI:751047714|GI:751606211|EMBL-CDS:KIK83152.1|REFSEQ:WP_041074323.1	None	423	Gammaproteobacteria	NA-Bacteria	Pseudomonadota	Pseudomonadales	Pseudomonadaceae	Pseudomonas	Pseudomonas sp. W15Feb9B	550743
A0A0C2NCB8	Long-chain fatty acid transporter	OJ16_13610	GI:749738070|GI:751282965|GI:749738203|EMBL-CDS:KII77141.1|REFSEQ:WP_040991762.1	None	429	Gammaproteobacteria	NA-Bacteria	Pseudomonadota	Vibrionales	Vibrionaceae	Vibrio	Vibrio renipiscarius	1461322
A0A0C2NSX8	Aromatic hydrocarbon degradation protein	OJ16_13615	GI:749738071|GI:751282967|GI:749738204|EMBL-CDS:KII77142.1|REFSEQ:WP_040991764.1	None	437	Gammaproteobacteria	NA-Bacteria	Pseudomonadota	Vibrionales	Vibrionaceae	Vibrio	Vibrio renipiscarius	1461322
A0A0C2RUT0	Aromatic hydrocarbon degradation protein	OC71_03125	GI:751054323|EMBL-CDS:KIK89575.1	None	396	Gammaproteobacteria	NA-Bacteria	Pseudomonadota	Pseudomonadales	Pseudomonadaceae	Pseudomonas	Pseudomonas sp. W15Feb9B	550743
A0A0C2VQQ5	Long-chain fatty acid transporter	KU29_06265	GI:751431258|EMBL-CDS:KIM07607.1	None	403	Epsilonproteobacteria	NA-Bacteria	Campylobacterota	Campylobacterales	Sulfurovaceae	Sulfurovum	Sulfurovum sp. FS06-10	1539064
A0A0C2ZPZ6	Transporter	KU29_00510	GI:751433477|EMBL-CDS:KIM09779.1	None	422	Epsilonproteobacteria	NA-Bacteria	Campylobacterota	Campylobacterales	Sulfurovaceae	Sulfurovum	Sulfurovum sp. FS06-10	1539064
A0A0C2ZRT2	Aromatic hydrocarbon degradation protein	KU38_07415	GI:751434203|EMBL-CDS:KIM10479.1	None	396	Epsilonproteobacteria	NA-Bacteria	Campylobacterota	Campylobacterales	Sulfurovaceae	Sulfurovum	Sulfurovum sp. FS08-3	1539065
A0A0C3HRF2	Aromatic hydrocarbon degradation protein	SU60_11825	GI:751762860|GI:752300014|EMBL-CDS:KIN10751.1|REFSEQ:WP_041155680.1	None	413	Gammaproteobacteria	NA-Bacteria	Pseudomonadota	Vibrionales	Vibrionaceae	Vibrio	Vibrio mytili	50718
A0A0C3I6T8	Aromatic hydrocarbon degradation protein	SU60_11820	GI:752300013|GI:751762859|EMBL-CDS:KIN10750.1|REFSEQ:WP_041155679.1	None	436	Gammaproteobacteria	NA-Bacteria	Pseudomonadota	Vibrionales	Vibrionaceae	Vibrio	Vibrio mytili	50718
A0A0C3IC73	Long-chain fatty acid outer membrane transporter	SU60_05340	GI:752298955|GI:751764068|EMBL-CDS:KIN11927.1|REFSEQ:WP_041154653.1	None	414	Gammaproteobacteria	NA-Bacteria	Pseudomonadota	Vibrionales	Vibrionaceae	Vibrio	Vibrio mytili	50718
A0A0C3LU98	Aromatic hydrocarbon degradation protein	DB48_03765	GI:752459162|GI:753202633|EMBL-CDS:KIO37703.1|REFSEQ:WP_041508995.1	None	450	Gammaproteobacteria	NA-Bacteria	Pseudomonadota	Alteromonadales	Shewanellaceae	Shewanella	Shewanella sp. cp20	1521167
A0A0C3N398	Outer membrane transport family protein	PO78_1816	GI:752198440|GI:760061368|EMBL-CDS:KIN90163.1|REFSEQ:WP_043744230.1	None	431	Betaproteobacteria	NA-Bacteria	Pseudomonadota	Rhodocyclales	Zoogloeaceae	Thauera	Thauera sp. SWB20	1572758
A0A0C3NKN2	Aromatic hydrocarbon degradation protein	BA92_02660	GI:752471295|GI:753198402|EMBL-CDS:KIO46777.1|REFSEQ:WP_041504820.1	None	461	Bacteroidia	FCB group	Bacteroidota	Bacteroidales	Porphyromonadaceae	Sanguibacteroides	Sanguibacteroides justesenii	1547597
A0A0C3QSZ2	Aromatic hydrocarbon degradation protein	DB48_06575	GI:753203088|GI:752458907|EMBL-CDS:KIO37455.1|REFSEQ:WP_041509443.1	None	439	Gammaproteobacteria	NA-Bacteria	Pseudomonadota	Alteromonadales	Shewanellaceae	Shewanella	Shewanella sp. cp20	1521167
A0A0C3R738	Transporter	BA92_05630	GI:752470422|EMBL-CDS:KIO45925.1	None	456	Bacteroidia	FCB group	Bacteroidota	Bacteroidales	Porphyromonadaceae	Sanguibacteroides	Sanguibacteroides justesenii	1547597
A0A0C3RJU0	Aromatic hydrocarbon degradation membrane protein	SQ11_13980	GI:753208864|GI:752474104|EMBL-CDS:KIO48051.1	None	422	Betaproteobacteria	NA-Bacteria	Pseudomonadota	Nitrosomonadales	Nitrosomonadaceae	Nitrosospira	Nitrosospira sp. NpAV	58133
A0A0C4WR80	Membrane protein	Achr_13550	GI:747126686|EMBL-CDS:AJE20827.1	None	371	Gammaproteobacteria	NA-Bacteria	Pseudomonadota	Pseudomonadales	Pseudomonadaceae	Azotobacter	Azotobacter chroococcum NCIMB 8003	1328314
A0A0C4YI74	Long-chain fatty acid transport protein	RR42_s0739	GI:752319723|EMBL-CDS:AJG22330.1	None	392	Betaproteobacteria	NA-Bacteria	Pseudomonadota	Burkholderiales	Burkholderiaceae	Cupriavidus	Cupriavidus basilensis	68895
A0A0C4ZIU7	Membrane protein	None	GI:752446140|EMBL-CDS:AJG38000.1	None	489	Gammaproteobacteria	NA-Bacteria	Pseudomonadota	environmental samples	NA	NA	uncultured Gammaproteobacteria bacterium	86473
A0A0C5E9B7	Long-chain fatty acid transport protein	TO66_23100	GI:758850227|GI:764704480|EMBL-CDS:AJO80001.1|REFSEQ:WP_044464441.1	None	427	Gammaproteobacteria	NA-Bacteria	Pseudomonadota	Pseudomonadales	Pseudomonadaceae	Pseudomonas	Pseudomonas sp. MRSN 12121	1611770
A0A0C5JBQ9	Aromatic hydrocarbon degradation membrane protein	PG1C_14210	GI:761528959|EMBL-CDS:AJP49278.1	None	422	Betaproteobacteria	NA-Bacteria	Pseudomonadota	Nitrosomonadales	Sterolibacteriaceae	Rugosibacter	Rugosibacter aromaticivorans	1565605
A0A0C5SB33	Long-chain fatty acid transport protein	N805_16195	GI:764075218|GI:518299966|EMBL-CDS:AJQ48650.1|REFSEQ:WP_019470174.1	None	421	Gammaproteobacteria	NA-Bacteria	Pseudomonadota	Pseudomonadales	Pseudomonadaceae	Pseudomonas	Pseudomonas putida S13.1.2	1384061
A0A0C5UYT3	Long-chain fatty acid transport protein	YC6258_00435	GI:765287823|GI:764034251|EMBL-CDS:AJQ92485.1|REFSEQ:WP_044615535.1	None	433	Gammaproteobacteria	NA-Bacteria	Pseudomonadota	Oceanospirillales	Saccharospirillaceae	Gynuella	Gynuella sunshinyii YC6258	1445510
A0A0C5VWM7	Transporter	AW14_07650	GI:764063510|GI:765310807|EMBL-CDS:AJR03526.1|REFSEQ:WP_044638239.1	None	518	Flavobacteriia	FCB group	Bacteroidota	Flavobacteriales	Flavobacteriaceae	Siansivirga	Siansivirga zeaxanthinifaciens CC-SAMT-1	1454006
A0A0C5W8H1	Putative long-chain fatty acid transport protein	H744_2c1162	GI:764067827|GI:765295013|EMBL-CDS:AJR07841.1|REFSEQ:WP_044622723.1	None	429	Gammaproteobacteria	NA-Bacteria	Pseudomonadota	Vibrionales	Vibrionaceae	Photobacterium	Photobacterium gaetbulicola Gung47	658445
A0A0C5WJ54	Putative outer membrane protein P1	H744_1c1187	GI:764066197|EMBL-CDS:AJR06212.1	None	362	Gammaproteobacteria	NA-Bacteria	Pseudomonadota	Vibrionales	Vibrionaceae	Photobacterium	Photobacterium gaetbulicola Gung47	658445
A0A0C5WLL6	Putative long-chain fatty acid transport protein	H744_2c1380	GI:764068044|GI:765295181|EMBL-CDS:AJR08058.1|REFSEQ:WP_044622891.1	None	407	Gammaproteobacteria	NA-Bacteria	Pseudomonadota	Vibrionales	Vibrionaceae	Photobacterium	Photobacterium gaetbulicola Gung47	658445
A0A0C5WMC7	Long-chain fatty acid transport protein	H744_2c1580	GI:765295314|GI:764068239|EMBL-CDS:AJR08253.1|REFSEQ:WP_044623024.1	None	432	Gammaproteobacteria	NA-Bacteria	Pseudomonadota	Vibrionales	Vibrionaceae	Photobacterium	Photobacterium gaetbulicola Gung47	658445
A0A0C5WND3	Putative long-chain fatty acid transport protein	H744_2c1163	GI:764067828|GI:765295014|EMBL-CDS:AJR07842.1|REFSEQ:WP_044622724.1	None	424	Gammaproteobacteria	NA-Bacteria	Pseudomonadota	Vibrionales	Vibrionaceae	Photobacterium	Photobacterium gaetbulicola Gung47	658445
A0A0C5WR47	Long-chain fatty acid transport protein	H744_2c2118	GI:764068768|GI:765295710|EMBL-CDS:AJR08782.1|REFSEQ:WP_044623420.1	None	394	Gammaproteobacteria	NA-Bacteria	Pseudomonadota	Vibrionales	Vibrionaceae	Photobacterium	Photobacterium gaetbulicola Gung47	658445
A0A0C5WZ31	Putative long-chain fatty acid transport protein	H744_2c1582	GI:764068241|GI:765295316|EMBL-CDS:AJR08255.1|REFSEQ:WP_044623026.1	None	432	Gammaproteobacteria	NA-Bacteria	Pseudomonadota	Vibrionales	Vibrionaceae	Photobacterium	Photobacterium gaetbulicola Gung47	658445
A0A0C5X076	Fatty acid transport protein	LIL_11094	GI:447095662|GI:764084474|EMBL-CDS:AJR13696.1|REFSEQ:WP_001172918.1	None	468	Spirochaetia	NA-Bacteria	Spirochaetota	Leptospirales	Leptospiraceae	Leptospira	Leptospira interrogans serovar Linhai str. 56609	1395589
A0A0C5SB33	Long-chain fatty acid transport protein	N805_16195	GI:764075218|GI:518299966|EMBL-CDS:AJQ48650.1|REFSEQ:WP_019470174.1	None	421	Gammaproteobacteria	NA-Bacteria	Pseudomonadota	Pseudomonadales	Pseudomonadaceae	Pseudomonas	Pseudomonas putida S13.1.2	1384061
A0A0C5UYT3	Long-chain fatty acid transport protein	YC6258_00435	GI:765287823|GI:764034251|EMBL-CDS:AJQ92485.1|REFSEQ:WP_044615535.1	None	433	Gammaproteobacteria	NA-Bacteria	Pseudomonadota	Oceanospirillales	Saccharospirillaceae	Gynuella	Gynuella sunshinyii YC6258	1445510
A0A0C5VWM7	Transporter	AW14_07650	GI:764063510|GI:765310807|EMBL-CDS:AJR03526.1|REFSEQ:WP_044638239.1	None	518	Flavobacteriia	FCB group	Bacteroidota	Flavobacteriales	Flavobacteriaceae	Siansivirga	Siansivirga zeaxanthinifaciens CC-SAMT-1	1454006
A0A0C5W8H1	Putative long-chain fatty acid transport protein	H744_2c1162	GI:764067827|GI:765295013|EMBL-CDS:AJR07841.1|REFSEQ:WP_044622723.1	None	429	Gammaproteobacteria	NA-Bacteria	Pseudomonadota	Vibrionales	Vibrionaceae	Photobacterium	Photobacterium gaetbulicola Gung47	658445
A0A0C5WJ54	Putative outer membrane protein P1	H744_1c1187	GI:764066197|EMBL-CDS:AJR06212.1	None	362	Gammaproteobacteria	NA-Bacteria	Pseudomonadota	Vibrionales	Vibrionaceae	Photobacterium	Photobacterium gaetbulicola Gung47	658445
A0A0C5WLL6	Putative long-chain fatty acid transport protein	H744_2c1380	GI:764068044|GI:765295181|EMBL-CDS:AJR08058.1|REFSEQ:WP_044622891.1	None	407	Gammaproteobacteria	NA-Bacteria	Pseudomonadota	Vibrionales	Vibrionaceae	Photobacterium	Photobacterium gaetbulicola Gung47	658445
A0A0C5WMC7	Long-chain fatty acid transport protein	H744_2c1580	GI:765295314|GI:764068239|EMBL-CDS:AJR08253.1|REFSEQ:WP_044623024.1	None	432	Gammaproteobacteria	NA-Bacteria	Pseudomonadota	Vibrionales	Vibrionaceae	Photobacterium	Photobacterium gaetbulicola Gung47	658445
A0A0C5WND3	Putative long-chain fatty acid transport protein	H744_2c1163	GI:764067828|GI:765295014|EMBL-CDS:AJR07842.1|REFSEQ:WP_044622724.1	None	424	Gammaproteobacteria	NA-Bacteria	Pseudomonadota	Vibrionales	Vibrionaceae	Photobacterium	Photobacterium gaetbulicola Gung47	658445
A0A0C5WR47	Long-chain fatty acid transport protein	H744_2c2118	GI:764068768|GI:765295710|EMBL-CDS:AJR08782.1|REFSEQ:WP_044623420.1	None	394	Gammaproteobacteria	NA-Bacteria	Pseudomonadota	Vibrionales	Vibrionaceae	Photobacterium	Photobacterium gaetbulicola Gung47	658445
A0A0C5WZ31	Putative long-chain fatty acid transport protein	H744_2c1582	GI:764068241|GI:765295316|EMBL-CDS:AJR08255.1|REFSEQ:WP_044623026.1	None	432	Gammaproteobacteria	NA-Bacteria	Pseudomonadota	Vibrionales	Vibrionaceae	Photobacterium	Photobacterium gaetbulicola Gung47	658445
A0A0C5X076	Fatty acid transport protein	LIL_11094	GI:447095662|GI:764084474|EMBL-CDS:AJR13696.1|REFSEQ:WP_001172918.1	None	468	Spirochaetia	NA-Bacteria	Spirochaetota	Leptospirales	Leptospiraceae	Leptospira	Leptospira interrogans serovar Linhai str. 56609	1395589
A0A0C5SB33	Long-chain fatty acid transport protein	N805_16195	GI:764075218|GI:518299966|EMBL-CDS:AJQ48650.1|REFSEQ:WP_019470174.1	None	421	Gammaproteobacteria	NA-Bacteria	Pseudomonadota	Pseudomonadales	Pseudomonadaceae	Pseudomonas	Pseudomonas putida S13.1.2	1384061
A0A0C5UYT3	Long-chain fatty acid transport protein	YC6258_00435	GI:765287823|GI:764034251|EMBL-CDS:AJQ92485.1|REFSEQ:WP_044615535.1	None	433	Gammaproteobacteria	NA-Bacteria	Pseudomonadota	Oceanospirillales	Saccharospirillaceae	Gynuella	Gynuella sunshinyii YC6258	1445510
A0A0C5VWM7	Transporter	AW14_07650	GI:764063510|GI:765310807|EMBL-CDS:AJR03526.1|REFSEQ:WP_044638239.1	None	518	Flavobacteriia	FCB group	Bacteroidota	Flavobacteriales	Flavobacteriaceae	Siansivirga	Siansivirga zeaxanthinifaciens CC-SAMT-1	1454006
A0A0C5W8H1	Putative long-chain fatty acid transport protein	H744_2c1162	GI:764067827|GI:765295013|EMBL-CDS:AJR07841.1|REFSEQ:WP_044622723.1	None	429	Gammaproteobacteria	NA-Bacteria	Pseudomonadota	Vibrionales	Vibrionaceae	Photobacterium	Photobacterium gaetbulicola Gung47	658445
A0A0C5WJ54	Putative outer membrane protein P1	H744_1c1187	GI:764066197|EMBL-CDS:AJR06212.1	None	362	Gammaproteobacteria	NA-Bacteria	Pseudomonadota	Vibrionales	Vibrionaceae	Photobacterium	Photobacterium gaetbulicola Gung47	658445
A0A0C5WLL6	Putative long-chain fatty acid transport protein	H744_2c1380	GI:764068044|GI:765295181|EMBL-CDS:AJR08058.1|REFSEQ:WP_044622891.1	None	407	Gammaproteobacteria	NA-Bacteria	Pseudomonadota	Vibrionales	Vibrionaceae	Photobacterium	Photobacterium gaetbulicola Gung47	658445
A0A0C5WMC7	Long-chain fatty acid transport protein	H744_2c1580	GI:765295314|GI:764068239|EMBL-CDS:AJR08253.1|REFSEQ:WP_044623024.1	None	432	Gammaproteobacteria	NA-Bacteria	Pseudomonadota	Vibrionales	Vibrionaceae	Photobacterium	Photobacterium gaetbulicola Gung47	658445
A0A0C5WND3	Putative long-chain fatty acid transport protein	H744_2c1163	GI:764067828|GI:765295014|EMBL-CDS:AJR07842.1|REFSEQ:WP_044622724.1	None	424	Gammaproteobacteria	NA-Bacteria	Pseudomonadota	Vibrionales	Vibrionaceae	Photobacterium	Photobacterium gaetbulicola Gung47	658445
A0A0C5WR47	Long-chain fatty acid transport protein	H744_2c2118	GI:764068768|GI:765295710|EMBL-CDS:AJR08782.1|REFSEQ:WP_044623420.1	None	394	Gammaproteobacteria	NA-Bacteria	Pseudomonadota	Vibrionales	Vibrionaceae	Photobacterium	Photobacterium gaetbulicola Gung47	658445
A0A0C5WZ31	Putative long-chain fatty acid transport protein	H744_2c1582	GI:764068241|GI:765295316|EMBL-CDS:AJR08255.1|REFSEQ:WP_044623026.1	None	432	Gammaproteobacteria	NA-Bacteria	Pseudomonadota	Vibrionales	Vibrionaceae	Photobacterium	Photobacterium gaetbulicola Gung47	658445
A0A0C5X076	Fatty acid transport protein	LIL_11094	GI:447095662|GI:764084474|EMBL-CDS:AJR13696.1|REFSEQ:WP_001172918.1	None	468	Spirochaetia	NA-Bacteria	Spirochaetota	Leptospirales	Leptospiraceae	Leptospira	Leptospira interrogans serovar Linhai str. 56609	1395589
A0A0C5SB33	Long-chain fatty acid transport protein	N805_16195	GI:764075218|GI:518299966|EMBL-CDS:AJQ48650.1|REFSEQ:WP_019470174.1	None	421	Gammaproteobacteria	NA-Bacteria	Pseudomonadota	Pseudomonadales	Pseudomonadaceae	Pseudomonas	Pseudomonas putida S13.1.2	1384061
A0A0C5UYT3	Long-chain fatty acid transport protein	YC6258_00435	GI:765287823|GI:764034251|EMBL-CDS:AJQ92485.1|REFSEQ:WP_044615535.1	None	433	Gammaproteobacteria	NA-Bacteria	Pseudomonadota	Oceanospirillales	Saccharospirillaceae	Gynuella	Gynuella sunshinyii YC6258	1445510
A0A0C5VWM7	Transporter	AW14_07650	GI:764063510|GI:765310807|EMBL-CDS:AJR03526.1|REFSEQ:WP_044638239.1	None	518	Flavobacteriia	FCB group	Bacteroidota	Flavobacteriales	Flavobacteriaceae	Siansivirga	Siansivirga zeaxanthinifaciens CC-SAMT-1	1454006
A0A0C5W8H1	Putative long-chain fatty acid transport protein	H744_2c1162	GI:764067827|GI:765295013|EMBL-CDS:AJR07841.1|REFSEQ:WP_044622723.1	None	429	Gammaproteobacteria	NA-Bacteria	Pseudomonadota	Vibrionales	Vibrionaceae	Photobacterium	Photobacterium gaetbulicola Gung47	658445
A0A0C5WJ54	Putative outer membrane protein P1	H744_1c1187	GI:764066197|EMBL-CDS:AJR06212.1	None	362	Gammaproteobacteria	NA-Bacteria	Pseudomonadota	Vibrionales	Vibrionaceae	Photobacterium	Photobacterium gaetbulicola Gung47	658445
A0A0C5WLL6	Putative long-chain fatty acid transport protein	H744_2c1380	GI:764068044|GI:765295181|EMBL-CDS:AJR08058.1|REFSEQ:WP_044622891.1	None	407	Gammaproteobacteria	NA-Bacteria	Pseudomonadota	Vibrionales	Vibrionaceae	Photobacterium	Photobacterium gaetbulicola Gung47	658445
A0A0C5WMC7	Long-chain fatty acid transport protein	H744_2c1580	GI:765295314|GI:764068239|EMBL-CDS:AJR08253.1|REFSEQ:WP_044623024.1	None	432	Gammaproteobacteria	NA-Bacteria	Pseudomonadota	Vibrionales	Vibrionaceae	Photobacterium	Photobacterium gaetbulicola Gung47	658445
A0A0C5WND3	Putative long-chain fatty acid transport protein	H744_2c1163	GI:764067828|GI:765295014|EMBL-CDS:AJR07842.1|REFSEQ:WP_044622724.1	None	424	Gammaproteobacteria	NA-Bacteria	Pseudomonadota	Vibrionales	Vibrionaceae	Photobacterium	Photobacterium gaetbulicola Gung47	658445
A0A0C5WR47	Long-chain fatty acid transport protein	H744_2c2118	GI:764068768|GI:765295710|EMBL-CDS:AJR08782.1|REFSEQ:WP_044623420.1	None	394	Gammaproteobacteria	NA-Bacteria	Pseudomonadota	Vibrionales	Vibrionaceae	Photobacterium	Photobacterium gaetbulicola Gung47	658445
A0A0C5WZ31	Putative long-chain fatty acid transport protein	H744_2c1582	GI:764068241|GI:765295316|EMBL-CDS:AJR08255.1|REFSEQ:WP_044623026.1	None	432	Gammaproteobacteria	NA-Bacteria	Pseudomonadota	Vibrionales	Vibrionaceae	Photobacterium	Photobacterium gaetbulicola Gung47	658445
A0A0C5X076	Fatty acid transport protein	LIL_11094	GI:447095662|GI:764084474|EMBL-CDS:AJR13696.1|REFSEQ:WP_001172918.1	None	468	Spirochaetia	NA-Bacteria	Spirochaetota	Leptospirales	Leptospiraceae	Leptospira	Leptospira interrogans serovar Linhai str. 56609	1395589
A0A0C5SB33	Long-chain fatty acid transport protein	N805_16195	GI:764075218|GI:518299966|EMBL-CDS:AJQ48650.1|REFSEQ:WP_019470174.1	None	421	Gammaproteobacteria	NA-Bacteria	Pseudomonadota	Pseudomonadales	Pseudomonadaceae	Pseudomonas	Pseudomonas putida S13.1.2	1384061
A0A0C5UYT3	Long-chain fatty acid transport protein	YC6258_00435	GI:765287823|GI:764034251|EMBL-CDS:AJQ92485.1|REFSEQ:WP_044615535.1	None	433	Gammaproteobacteria	NA-Bacteria	Pseudomonadota	Oceanospirillales	Saccharospirillaceae	Gynuella	Gynuella sunshinyii YC6258	1445510
A0A0C5VWM7	Transporter	AW14_07650	GI:764063510|GI:765310807|EMBL-CDS:AJR03526.1|REFSEQ:WP_044638239.1	None	518	Flavobacteriia	FCB group	Bacteroidota	Flavobacteriales	Flavobacteriaceae	Siansivirga	Siansivirga zeaxanthinifaciens CC-SAMT-1	1454006
A0A0C5W8H1	Putative long-chain fatty acid transport protein	H744_2c1162	GI:764067827|GI:765295013|EMBL-CDS:AJR07841.1|REFSEQ:WP_044622723.1	None	429	Gammaproteobacteria	NA-Bacteria	Pseudomonadota	Vibrionales	Vibrionaceae	Photobacterium	Photobacterium gaetbulicola Gung47	658445
A0A0C5WJ54	Putative outer membrane protein P1	H744_1c1187	GI:764066197|EMBL-CDS:AJR06212.1	None	362	Gammaproteobacteria	NA-Bacteria	Pseudomonadota	Vibrionales	Vibrionaceae	Photobacterium	Photobacterium gaetbulicola Gung47	658445
A0A0C5WLL6	Putative long-chain fatty acid transport protein	H744_2c1380	GI:764068044|GI:765295181|EMBL-CDS:AJR08058.1|REFSEQ:WP_044622891.1	None	407	Gammaproteobacteria	NA-Bacteria	Pseudomonadota	Vibrionales	Vibrionaceae	Photobacterium	Photobacterium gaetbulicola Gung47	658445
A0A0C5WMC7	Long-chain fatty acid transport protein	H744_2c1580	GI:765295314|GI:764068239|EMBL-CDS:AJR08253.1|REFSEQ:WP_044623024.1	None	432	Gammaproteobacteria	NA-Bacteria	Pseudomonadota	Vibrionales	Vibrionaceae	Photobacterium	Photobacterium gaetbulicola Gung47	658445
A0A0C5WND3	Putative long-chain fatty acid transport protein	H744_2c1163	GI:764067828|GI:765295014|EMBL-CDS:AJR07842.1|REFSEQ:WP_044622724.1	None	424	Gammaproteobacteria	NA-Bacteria	Pseudomonadota	Vibrionales	Vibrionaceae	Photobacterium	Photobacterium gaetbulicola Gung47	658445
A0A0C5WR47	Long-chain fatty acid transport protein	H744_2c2118	GI:764068768|GI:765295710|EMBL-CDS:AJR08782.1|REFSEQ:WP_044623420.1	None	394	Gammaproteobacteria	NA-Bacteria	Pseudomonadota	Vibrionales	Vibrionaceae	Photobacterium	Photobacterium gaetbulicola Gung47	658445
A0A0C5WZ31	Putative long-chain fatty acid transport protein	H744_2c1582	GI:764068241|GI:765295316|EMBL-CDS:AJR08255.1|REFSEQ:WP_044623026.1	None	432	Gammaproteobacteria	NA-Bacteria	Pseudomonadota	Vibrionales	Vibrionaceae	Photobacterium	Photobacterium gaetbulicola Gung47	658445
A0A0C5X076	Fatty acid transport protein	LIL_11094	GI:447095662|GI:764084474|EMBL-CDS:AJR13696.1|REFSEQ:WP_001172918.1	None	468	Spirochaetia	NA-Bacteria	Spirochaetota	Leptospirales	Leptospiraceae	Leptospira	Leptospira interrogans serovar Linhai str. 56609	1395589
A0A0C5SB33	Long-chain fatty acid transport protein	N805_16195	GI:764075218|GI:518299966|EMBL-CDS:AJQ48650.1|REFSEQ:WP_019470174.1	None	421	Gammaproteobacteria	NA-Bacteria	Pseudomonadota	Pseudomonadales	Pseudomonadaceae	Pseudomonas	Pseudomonas putida S13.1.2	1384061
A0A0C5UYT3	Long-chain fatty acid transport protein	YC6258_00435	GI:765287823|GI:764034251|EMBL-CDS:AJQ92485.1|REFSEQ:WP_044615535.1	None	433	Gammaproteobacteria	NA-Bacteria	Pseudomonadota	Oceanospirillales	Saccharospirillaceae	Gynuella	Gynuella sunshinyii YC6258	1445510
A0A0C5VWM7	Transporter	AW14_07650	GI:764063510|GI:765310807|EMBL-CDS:AJR03526.1|REFSEQ:WP_044638239.1	None	518	Flavobacteriia	FCB group	Bacteroidota	Flavobacteriales	Flavobacteriaceae	Siansivirga	Siansivirga zeaxanthinifaciens CC-SAMT-1	1454006
A0A0C5W8H1	Putative long-chain fatty acid transport protein	H744_2c1162	GI:764067827|GI:765295013|EMBL-CDS:AJR07841.1|REFSEQ:WP_044622723.1	None	429	Gammaproteobacteria	NA-Bacteria	Pseudomonadota	Vibrionales	Vibrionaceae	Photobacterium	Photobacterium gaetbulicola Gung47	658445
A0A0C5WJ54	Putative outer membrane protein P1	H744_1c1187	GI:764066197|EMBL-CDS:AJR06212.1	None	362	Gammaproteobacteria	NA-Bacteria	Pseudomonadota	Vibrionales	Vibrionaceae	Photobacterium	Photobacterium gaetbulicola Gung47	658445
A0A0C5WLL6	Putative long-chain fatty acid transport protein	H744_2c1380	GI:764068044|GI:765295181|EMBL-CDS:AJR08058.1|REFSEQ:WP_044622891.1	None	407	Gammaproteobacteria	NA-Bacteria	Pseudomonadota	Vibrionales	Vibrionaceae	Photobacterium	Photobacterium gaetbulicola Gung47	658445
A0A0C5WMC7	Long-chain fatty acid transport protein	H744_2c1580	GI:765295314|GI:764068239|EMBL-CDS:AJR08253.1|REFSEQ:WP_044623024.1	None	432	Gammaproteobacteria	NA-Bacteria	Pseudomonadota	Vibrionales	Vibrionaceae	Photobacterium	Photobacterium gaetbulicola Gung47	658445
A0A0C5WND3	Putative long-chain fatty acid transport protein	H744_2c1163	GI:764067828|GI:765295014|EMBL-CDS:AJR07842.1|REFSEQ:WP_044622724.1	None	424	Gammaproteobacteria	NA-Bacteria	Pseudomonadota	Vibrionales	Vibrionaceae	Photobacterium	Photobacterium gaetbulicola Gung47	658445
A0A0C5WR47	Long-chain fatty acid transport protein	H744_2c2118	GI:764068768|GI:765295710|EMBL-CDS:AJR08782.1|REFSEQ:WP_044623420.1	None	394	Gammaproteobacteria	NA-Bacteria	Pseudomonadota	Vibrionales	Vibrionaceae	Photobacterium	Photobacterium gaetbulicola Gung47	658445
A0A0C5WZ31	Putative long-chain fatty acid transport protein	H744_2c1582	GI:764068241|GI:765295316|EMBL-CDS:AJR08255.1|REFSEQ:WP_044623026.1	None	432	Gammaproteobacteria	NA-Bacteria	Pseudomonadota	Vibrionales	Vibrionaceae	Photobacterium	Photobacterium gaetbulicola Gung47	658445
A0A0C5X076	Fatty acid transport protein	LIL_11094	GI:447095662|GI:764084474|EMBL-CDS:AJR13696.1|REFSEQ:WP_001172918.1	None	468	Spirochaetia	NA-Bacteria	Spirochaetota	Leptospirales	Leptospiraceae	Leptospira	Leptospira interrogans serovar Linhai str. 56609	1395589
A0A0C5VWM7	Transporter	AW14_07650	GI:764063510|GI:765310807|EMBL-CDS:AJR03526.1|REFSEQ:WP_044638239.1	None	518	Flavobacteriia	FCB group	Bacteroidota	Flavobacteriales	Flavobacteriaceae	Siansivirga	Siansivirga zeaxanthinifaciens CC-SAMT-1	1454006
A0A0C5W8H1	Putative long-chain fatty acid transport protein	H744_2c1162	GI:764067827|GI:765295013|EMBL-CDS:AJR07841.1|REFSEQ:WP_044622723.1	None	429	Gammaproteobacteria	NA-Bacteria	Pseudomonadota	Vibrionales	Vibrionaceae	Photobacterium	Photobacterium gaetbulicola Gung47	658445
A0A0C5WJ54	Putative outer membrane protein P1	H744_1c1187	GI:764066197|EMBL-CDS:AJR06212.1	None	362	Gammaproteobacteria	NA-Bacteria	Pseudomonadota	Vibrionales	Vibrionaceae	Photobacterium	Photobacterium gaetbulicola Gung47	658445
A0A0C5WLL6	Putative long-chain fatty acid transport protein	H744_2c1380	GI:764068044|GI:765295181|EMBL-CDS:AJR08058.1|REFSEQ:WP_044622891.1	None	407	Gammaproteobacteria	NA-Bacteria	Pseudomonadota	Vibrionales	Vibrionaceae	Photobacterium	Photobacterium gaetbulicola Gung47	658445
A0A0C5WMC7	Long-chain fatty acid transport protein	H744_2c1580	GI:765295314|GI:764068239|EMBL-CDS:AJR08253.1|REFSEQ:WP_044623024.1	None	432	Gammaproteobacteria	NA-Bacteria	Pseudomonadota	Vibrionales	Vibrionaceae	Photobacterium	Photobacterium gaetbulicola Gung47	658445
A0A0C5WND3	Putative long-chain fatty acid transport protein	H744_2c1163	GI:764067828|GI:765295014|EMBL-CDS:AJR07842.1|REFSEQ:WP_044622724.1	None	424	Gammaproteobacteria	NA-Bacteria	Pseudomonadota	Vibrionales	Vibrionaceae	Photobacterium	Photobacterium gaetbulicola Gung47	658445
A0A0C5WR47	Long-chain fatty acid transport protein	H744_2c2118	GI:764068768|GI:765295710|EMBL-CDS:AJR08782.1|REFSEQ:WP_044623420.1	None	394	Gammaproteobacteria	NA-Bacteria	Pseudomonadota	Vibrionales	Vibrionaceae	Photobacterium	Photobacterium gaetbulicola Gung47	658445
A0A0C5WZ31	Putative long-chain fatty acid transport protein	H744_2c1582	GI:764068241|GI:765295316|EMBL-CDS:AJR08255.1|REFSEQ:WP_044623026.1	None	432	Gammaproteobacteria	NA-Bacteria	Pseudomonadota	Vibrionales	Vibrionaceae	Photobacterium	Photobacterium gaetbulicola Gung47	658445
A0A0C5X076	Fatty acid transport protein	LIL_11094	GI:447095662|GI:764084474|EMBL-CDS:AJR13696.1|REFSEQ:WP_001172918.1	None	468	Spirochaetia	NA-Bacteria	Spirochaetota	Leptospirales	Leptospiraceae	Leptospira	Leptospira interrogans serovar Linhai str. 56609	1395589
A0A0C5SB33	Long-chain fatty acid transport protein	N805_16195	GI:764075218|GI:518299966|EMBL-CDS:AJQ48650.1|REFSEQ:WP_019470174.1	None	421	Gammaproteobacteria	NA-Bacteria	Pseudomonadota	Pseudomonadales	Pseudomonadaceae	Pseudomonas	Pseudomonas putida S13.1.2	1384061
A0A0C5UYT3	Long-chain fatty acid transport protein	YC6258_00435	GI:765287823|GI:764034251|EMBL-CDS:AJQ92485.1|REFSEQ:WP_044615535.1	None	433	Gammaproteobacteria	NA-Bacteria	Pseudomonadota	Oceanospirillales	Saccharospirillaceae	Gynuella	Gynuella sunshinyii YC6258	1445510
A0A0C5VWM7	Transporter	AW14_07650	GI:764063510|GI:765310807|EMBL-CDS:AJR03526.1|REFSEQ:WP_044638239.1	None	518	Flavobacteriia	FCB group	Bacteroidota	Flavobacteriales	Flavobacteriaceae	Siansivirga	Siansivirga zeaxanthinifaciens CC-SAMT-1	1454006
A0A0C5W8H1	Putative long-chain fatty acid transport protein	H744_2c1162	GI:764067827|GI:765295013|EMBL-CDS:AJR07841.1|REFSEQ:WP_044622723.1	None	429	Gammaproteobacteria	NA-Bacteria	Pseudomonadota	Vibrionales	Vibrionaceae	Photobacterium	Photobacterium gaetbulicola Gung47	658445
A0A0C5WJ54	Putative outer membrane protein P1	H744_1c1187	GI:764066197|EMBL-CDS:AJR06212.1	None	362	Gammaproteobacteria	NA-Bacteria	Pseudomonadota	Vibrionales	Vibrionaceae	Photobacterium	Photobacterium gaetbulicola Gung47	658445
A0A0C5WLL6	Putative long-chain fatty acid transport protein	H744_2c1380	GI:764068044|GI:765295181|EMBL-CDS:AJR08058.1|REFSEQ:WP_044622891.1	None	407	Gammaproteobacteria	NA-Bacteria	Pseudomonadota	Vibrionales	Vibrionaceae	Photobacterium	Photobacterium gaetbulicola Gung47	658445
A0A0C5WMC7	Long-chain fatty acid transport protein	H744_2c1580	GI:765295314|GI:764068239|EMBL-CDS:AJR08253.1|REFSEQ:WP_044623024.1	None	432	Gammaproteobacteria	NA-Bacteria	Pseudomonadota	Vibrionales	Vibrionaceae	Photobacterium	Photobacterium gaetbulicola Gung47	658445
A0A0C5WND3	Putative long-chain fatty acid transport protein	H744_2c1163	GI:764067828|GI:765295014|EMBL-CDS:AJR07842.1|REFSEQ:WP_044622724.1	None	424	Gammaproteobacteria	NA-Bacteria	Pseudomonadota	Vibrionales	Vibrionaceae	Photobacterium	Photobacterium gaetbulicola Gung47	658445
A0A0C5WR47	Long-chain fatty acid transport protein	H744_2c2118	GI:764068768|GI:765295710|EMBL-CDS:AJR08782.1|REFSEQ:WP_044623420.1	None	394	Gammaproteobacteria	NA-Bacteria	Pseudomonadota	Vibrionales	Vibrionaceae	Photobacterium	Photobacterium gaetbulicola Gung47	658445
A0A0C5WZ31	Putative long-chain fatty acid transport protein	H744_2c1582	GI:764068241|GI:765295316|EMBL-CDS:AJR08255.1|REFSEQ:WP_044623026.1	None	432	Gammaproteobacteria	NA-Bacteria	Pseudomonadota	Vibrionales	Vibrionaceae	Photobacterium	Photobacterium gaetbulicola Gung47	658445
A0A0C5X076	Fatty acid transport protein	LIL_11094	GI:447095662|GI:764084474|EMBL-CDS:AJR13696.1|REFSEQ:WP_001172918.1	None	468	Spirochaetia	NA-Bacteria	Spirochaetota	Leptospirales	Leptospiraceae	Leptospira	Leptospira interrogans serovar Linhai str. 56609	1395589
A0A0C5VWM7	Transporter	AW14_07650	GI:764063510|GI:765310807|EMBL-CDS:AJR03526.1|REFSEQ:WP_044638239.1	None	518	Flavobacteriia	FCB group	Bacteroidota	Flavobacteriales	Flavobacteriaceae	Siansivirga	Siansivirga zeaxanthinifaciens CC-SAMT-1	1454006
A0A0C5W8H1	Putative long-chain fatty acid transport protein	H744_2c1162	GI:764067827|GI:765295013|EMBL-CDS:AJR07841.1|REFSEQ:WP_044622723.1	None	429	Gammaproteobacteria	NA-Bacteria	Pseudomonadota	Vibrionales	Vibrionaceae	Photobacterium	Photobacterium gaetbulicola Gung47	658445
A0A0C5WJ54	Putative outer membrane protein P1	H744_1c1187	GI:764066197|EMBL-CDS:AJR06212.1	None	362	Gammaproteobacteria	NA-Bacteria	Pseudomonadota	Vibrionales	Vibrionaceae	Photobacterium	Photobacterium gaetbulicola Gung47	658445
A0A0C5WLL6	Putative long-chain fatty acid transport protein	H744_2c1380	GI:764068044|GI:765295181|EMBL-CDS:AJR08058.1|REFSEQ:WP_044622891.1	None	407	Gammaproteobacteria	NA-Bacteria	Pseudomonadota	Vibrionales	Vibrionaceae	Photobacterium	Photobacterium gaetbulicola Gung47	658445
A0A0C5WMC7	Long-chain fatty acid transport protein	H744_2c1580	GI:765295314|GI:764068239|EMBL-CDS:AJR08253.1|REFSEQ:WP_044623024.1	None	432	Gammaproteobacteria	NA-Bacteria	Pseudomonadota	Vibrionales	Vibrionaceae	Photobacterium	Photobacterium gaetbulicola Gung47	658445
A0A0C5WND3	Putative long-chain fatty acid transport protein	H744_2c1163	GI:764067828|GI:765295014|EMBL-CDS:AJR07842.1|REFSEQ:WP_044622724.1	None	424	Gammaproteobacteria	NA-Bacteria	Pseudomonadota	Vibrionales	Vibrionaceae	Photobacterium	Photobacterium gaetbulicola Gung47	658445
A0A0C5WR47	Long-chain fatty acid transport protein	H744_2c2118	GI:764068768|GI:765295710|EMBL-CDS:AJR08782.1|REFSEQ:WP_044623420.1	None	394	Gammaproteobacteria	NA-Bacteria	Pseudomonadota	Vibrionales	Vibrionaceae	Photobacterium	Photobacterium gaetbulicola Gung47	658445
A0A0C5WZ31	Putative long-chain fatty acid transport protein	H744_2c1582	GI:764068241|GI:765295316|EMBL-CDS:AJR08255.1|REFSEQ:WP_044623026.1	None	432	Gammaproteobacteria	NA-Bacteria	Pseudomonadota	Vibrionales	Vibrionaceae	Photobacterium	Photobacterium gaetbulicola Gung47	658445
A0A0C5X076	Fatty acid transport protein	LIL_11094	GI:447095662|GI:764084474|EMBL-CDS:AJR13696.1|REFSEQ:WP_001172918.1	None	468	Spirochaetia	NA-Bacteria	Spirochaetota	Leptospirales	Leptospiraceae	Leptospira	Leptospira interrogans serovar Linhai str. 56609	1395589
A0A0C5SB33	Long-chain fatty acid transport protein	N805_16195	GI:764075218|GI:518299966|EMBL-CDS:AJQ48650.1|REFSEQ:WP_019470174.1	None	421	Gammaproteobacteria	NA-Bacteria	Pseudomonadota	Pseudomonadales	Pseudomonadaceae	Pseudomonas	Pseudomonas putida S13.1.2	1384061
A0A0C5UYT3	Long-chain fatty acid transport protein	YC6258_00435	GI:765287823|GI:764034251|EMBL-CDS:AJQ92485.1|REFSEQ:WP_044615535.1	None	433	Gammaproteobacteria	NA-Bacteria	Pseudomonadota	Oceanospirillales	Saccharospirillaceae	Gynuella	Gynuella sunshinyii YC6258	1445510
A0A0C5VWM7	Transporter	AW14_07650	GI:764063510|GI:765310807|EMBL-CDS:AJR03526.1|REFSEQ:WP_044638239.1	None	518	Flavobacteriia	FCB group	Bacteroidota	Flavobacteriales	Flavobacteriaceae	Siansivirga	Siansivirga zeaxanthinifaciens CC-SAMT-1	1454006
A0A0C5W8H1	Putative long-chain fatty acid transport protein	H744_2c1162	GI:764067827|GI:765295013|EMBL-CDS:AJR07841.1|REFSEQ:WP_044622723.1	None	429	Gammaproteobacteria	NA-Bacteria	Pseudomonadota	Vibrionales	Vibrionaceae	Photobacterium	Photobacterium gaetbulicola Gung47	658445
A0A0C5WJ54	Putative outer membrane protein P1	H744_1c1187	GI:764066197|EMBL-CDS:AJR06212.1	None	362	Gammaproteobacteria	NA-Bacteria	Pseudomonadota	Vibrionales	Vibrionaceae	Photobacterium	Photobacterium gaetbulicola Gung47	658445
A0A0C5WLL6	Putative long-chain fatty acid transport protein	H744_2c1380	GI:764068044|GI:765295181|EMBL-CDS:AJR08058.1|REFSEQ:WP_044622891.1	None	407	Gammaproteobacteria	NA-Bacteria	Pseudomonadota	Vibrionales	Vibrionaceae	Photobacterium	Photobacterium gaetbulicola Gung47	658445
A0A0C5WMC7	Long-chain fatty acid transport protein	H744_2c1580	GI:765295314|GI:764068239|EMBL-CDS:AJR08253.1|REFSEQ:WP_044623024.1	None	432	Gammaproteobacteria	NA-Bacteria	Pseudomonadota	Vibrionales	Vibrionaceae	Photobacterium	Photobacterium gaetbulicola Gung47	658445
A0A0C5WND3	Putative long-chain fatty acid transport protein	H744_2c1163	GI:764067828|GI:765295014|EMBL-CDS:AJR07842.1|REFSEQ:WP_044622724.1	None	424	Gammaproteobacteria	NA-Bacteria	Pseudomonadota	Vibrionales	Vibrionaceae	Photobacterium	Photobacterium gaetbulicola Gung47	658445
A0A0C5WR47	Long-chain fatty acid transport protein	H744_2c2118	GI:764068768|GI:765295710|EMBL-CDS:AJR08782.1|REFSEQ:WP_044623420.1	None	394	Gammaproteobacteria	NA-Bacteria	Pseudomonadota	Vibrionales	Vibrionaceae	Photobacterium	Photobacterium gaetbulicola Gung47	658445
A0A0C5WZ31	Putative long-chain fatty acid transport protein	H744_2c1582	GI:764068241|GI:765295316|EMBL-CDS:AJR08255.1|REFSEQ:WP_044623026.1	None	432	Gammaproteobacteria	NA-Bacteria	Pseudomonadota	Vibrionales	Vibrionaceae	Photobacterium	Photobacterium gaetbulicola Gung47	658445
A0A0C5X076	Fatty acid transport protein	LIL_11094	GI:447095662|GI:764084474|EMBL-CDS:AJR13696.1|REFSEQ:WP_001172918.1	None	468	Spirochaetia	NA-Bacteria	Spirochaetota	Leptospirales	Leptospiraceae	Leptospira	Leptospira interrogans serovar Linhai str. 56609	1395589
A0A0C5VWM7	Transporter	AW14_07650	GI:764063510|GI:765310807|EMBL-CDS:AJR03526.1|REFSEQ:WP_044638239.1	None	518	Flavobacteriia	FCB group	Bacteroidota	Flavobacteriales	Flavobacteriaceae	Siansivirga	Siansivirga zeaxanthinifaciens CC-SAMT-1	1454006
A0A0C5W8H1	Putative long-chain fatty acid transport protein	H744_2c1162	GI:764067827|GI:765295013|EMBL-CDS:AJR07841.1|REFSEQ:WP_044622723.1	None	429	Gammaproteobacteria	NA-Bacteria	Pseudomonadota	Vibrionales	Vibrionaceae	Photobacterium	Photobacterium gaetbulicola Gung47	658445
A0A0C5WJ54	Putative outer membrane protein P1	H744_1c1187	GI:764066197|EMBL-CDS:AJR06212.1	None	362	Gammaproteobacteria	NA-Bacteria	Pseudomonadota	Vibrionales	Vibrionaceae	Photobacterium	Photobacterium gaetbulicola Gung47	658445
A0A0C5WLL6	Putative long-chain fatty acid transport protein	H744_2c1380	GI:764068044|GI:765295181|EMBL-CDS:AJR08058.1|REFSEQ:WP_044622891.1	None	407	Gammaproteobacteria	NA-Bacteria	Pseudomonadota	Vibrionales	Vibrionaceae	Photobacterium	Photobacterium gaetbulicola Gung47	658445
A0A0C5WMC7	Long-chain fatty acid transport protein	H744_2c1580	GI:765295314|GI:764068239|EMBL-CDS:AJR08253.1|REFSEQ:WP_044623024.1	None	432	Gammaproteobacteria	NA-Bacteria	Pseudomonadota	Vibrionales	Vibrionaceae	Photobacterium	Photobacterium gaetbulicola Gung47	658445
A0A0C5WND3	Putative long-chain fatty acid transport protein	H744_2c1163	GI:764067828|GI:765295014|EMBL-CDS:AJR07842.1|REFSEQ:WP_044622724.1	None	424	Gammaproteobacteria	NA-Bacteria	Pseudomonadota	Vibrionales	Vibrionaceae	Photobacterium	Photobacterium gaetbulicola Gung47	658445
A0A0C5WR47	Long-chain fatty acid transport protein	H744_2c2118	GI:764068768|GI:765295710|EMBL-CDS:AJR08782.1|REFSEQ:WP_044623420.1	None	394	Gammaproteobacteria	NA-Bacteria	Pseudomonadota	Vibrionales	Vibrionaceae	Photobacterium	Photobacterium gaetbulicola Gung47	658445
A0A0C5WZ31	Putative long-chain fatty acid transport protein	H744_2c1582	GI:764068241|GI:765295316|EMBL-CDS:AJR08255.1|REFSEQ:WP_044623026.1	None	432	Gammaproteobacteria	NA-Bacteria	Pseudomonadota	Vibrionales	Vibrionaceae	Photobacterium	Photobacterium gaetbulicola Gung47	658445
A0A0C5X076	Fatty acid transport protein	LIL_11094	GI:447095662|GI:764084474|EMBL-CDS:AJR13696.1|REFSEQ:WP_001172918.1	None	468	Spirochaetia	NA-Bacteria	Spirochaetota	Leptospirales	Leptospiraceae	Leptospira	Leptospira interrogans serovar Linhai str. 56609	1395589
A0A0C5SB33	Long-chain fatty acid transport protein	N805_16195	GI:764075218|GI:518299966|EMBL-CDS:AJQ48650.1|REFSEQ:WP_019470174.1	None	421	Gammaproteobacteria	NA-Bacteria	Pseudomonadota	Pseudomonadales	Pseudomonadaceae	Pseudomonas	Pseudomonas putida S13.1.2	1384061
A0A0C5UYT3	Long-chain fatty acid transport protein	YC6258_00435	GI:765287823|GI:764034251|EMBL-CDS:AJQ92485.1|REFSEQ:WP_044615535.1	None	433	Gammaproteobacteria	NA-Bacteria	Pseudomonadota	Oceanospirillales	Saccharospirillaceae	Gynuella	Gynuella sunshinyii YC6258	1445510
A0A0C5VWM7	Transporter	AW14_07650	GI:764063510|GI:765310807|EMBL-CDS:AJR03526.1|REFSEQ:WP_044638239.1	None	518	Flavobacteriia	FCB group	Bacteroidota	Flavobacteriales	Flavobacteriaceae	Siansivirga	Siansivirga zeaxanthinifaciens CC-SAMT-1	1454006
A0A0C5W8H1	Putative long-chain fatty acid transport protein	H744_2c1162	GI:764067827|GI:765295013|EMBL-CDS:AJR07841.1|REFSEQ:WP_044622723.1	None	429	Gammaproteobacteria	NA-Bacteria	Pseudomonadota	Vibrionales	Vibrionaceae	Photobacterium	Photobacterium gaetbulicola Gung47	658445
A0A0C5WJ54	Putative outer membrane protein P1	H744_1c1187	GI:764066197|EMBL-CDS:AJR06212.1	None	362	Gammaproteobacteria	NA-Bacteria	Pseudomonadota	Vibrionales	Vibrionaceae	Photobacterium	Photobacterium gaetbulicola Gung47	658445
A0A0C5WLL6	Putative long-chain fatty acid transport protein	H744_2c1380	GI:764068044|GI:765295181|EMBL-CDS:AJR08058.1|REFSEQ:WP_044622891.1	None	407	Gammaproteobacteria	NA-Bacteria	Pseudomonadota	Vibrionales	Vibrionaceae	Photobacterium	Photobacterium gaetbulicola Gung47	658445
A0A0C5WMC7	Long-chain fatty acid transport protein	H744_2c1580	GI:765295314|GI:764068239|EMBL-CDS:AJR08253.1|REFSEQ:WP_044623024.1	None	432	Gammaproteobacteria	NA-Bacteria	Pseudomonadota	Vibrionales	Vibrionaceae	Photobacterium	Photobacterium gaetbulicola Gung47	658445
A0A0C5WND3	Putative long-chain fatty acid transport protein	H744_2c1163	GI:764067828|GI:765295014|EMBL-CDS:AJR07842.1|REFSEQ:WP_044622724.1	None	424	Gammaproteobacteria	NA-Bacteria	Pseudomonadota	Vibrionales	Vibrionaceae	Photobacterium	Photobacterium gaetbulicola Gung47	658445
A0A0C5WR47	Long-chain fatty acid transport protein	H744_2c2118	GI:764068768|GI:765295710|EMBL-CDS:AJR08782.1|REFSEQ:WP_044623420.1	None	394	Gammaproteobacteria	NA-Bacteria	Pseudomonadota	Vibrionales	Vibrionaceae	Photobacterium	Photobacterium gaetbulicola Gung47	658445
A0A0C5WZ31	Putative long-chain fatty acid transport protein	H744_2c1582	GI:764068241|GI:765295316|EMBL-CDS:AJR08255.1|REFSEQ:WP_044623026.1	None	432	Gammaproteobacteria	NA-Bacteria	Pseudomonadota	Vibrionales	Vibrionaceae	Photobacterium	Photobacterium gaetbulicola Gung47	658445
A0A0C5X076	Fatty acid transport protein	LIL_11094	GI:447095662|GI:764084474|EMBL-CDS:AJR13696.1|REFSEQ:WP_001172918.1	None	468	Spirochaetia	NA-Bacteria	Spirochaetota	Leptospirales	Leptospiraceae	Leptospira	Leptospira interrogans serovar Linhai str. 56609	1395589
A0A0C5VWM7	Transporter	AW14_07650	GI:764063510|GI:765310807|EMBL-CDS:AJR03526.1|REFSEQ:WP_044638239.1	None	518	Flavobacteriia	FCB group	Bacteroidota	Flavobacteriales	Flavobacteriaceae	Siansivirga	Siansivirga zeaxanthinifaciens CC-SAMT-1	1454006
A0A0C5W8H1	Putative long-chain fatty acid transport protein	H744_2c1162	GI:764067827|GI:765295013|EMBL-CDS:AJR07841.1|REFSEQ:WP_044622723.1	None	429	Gammaproteobacteria	NA-Bacteria	Pseudomonadota	Vibrionales	Vibrionaceae	Photobacterium	Photobacterium gaetbulicola Gung47	658445
A0A0C5WJ54	Putative outer membrane protein P1	H744_1c1187	GI:764066197|EMBL-CDS:AJR06212.1	None	362	Gammaproteobacteria	NA-Bacteria	Pseudomonadota	Vibrionales	Vibrionaceae	Photobacterium	Photobacterium gaetbulicola Gung47	658445
A0A0C5WLL6	Putative long-chain fatty acid transport protein	H744_2c1380	GI:764068044|GI:765295181|EMBL-CDS:AJR08058.1|REFSEQ:WP_044622891.1	None	407	Gammaproteobacteria	NA-Bacteria	Pseudomonadota	Vibrionales	Vibrionaceae	Photobacterium	Photobacterium gaetbulicola Gung47	658445
A0A0C5WMC7	Long-chain fatty acid transport protein	H744_2c1580	GI:765295314|GI:764068239|EMBL-CDS:AJR08253.1|REFSEQ:WP_044623024.1	None	432	Gammaproteobacteria	NA-Bacteria	Pseudomonadota	Vibrionales	Vibrionaceae	Photobacterium	Photobacterium gaetbulicola Gung47	658445
A0A0C5WND3	Putative long-chain fatty acid transport protein	H744_2c1163	GI:764067828|GI:765295014|EMBL-CDS:AJR07842.1|REFSEQ:WP_044622724.1	None	424	Gammaproteobacteria	NA-Bacteria	Pseudomonadota	Vibrionales	Vibrionaceae	Photobacterium	Photobacterium gaetbulicola Gung47	658445
A0A0C5WR47	Long-chain fatty acid transport protein	H744_2c2118	GI:764068768|GI:765295710|EMBL-CDS:AJR08782.1|REFSEQ:WP_044623420.1	None	394	Gammaproteobacteria	NA-Bacteria	Pseudomonadota	Vibrionales	Vibrionaceae	Photobacterium	Photobacterium gaetbulicola Gung47	658445
A0A0C5WZ31	Putative long-chain fatty acid transport protein	H744_2c1582	GI:764068241|GI:765295316|EMBL-CDS:AJR08255.1|REFSEQ:WP_044623026.1	None	432	Gammaproteobacteria	NA-Bacteria	Pseudomonadota	Vibrionales	Vibrionaceae	Photobacterium	Photobacterium gaetbulicola Gung47	658445
A0A0C5X076	Fatty acid transport protein	LIL_11094	GI:447095662|GI:764084474|EMBL-CDS:AJR13696.1|REFSEQ:WP_001172918.1	None	468	Spirochaetia	NA-Bacteria	Spirochaetota	Leptospirales	Leptospiraceae	Leptospira	Leptospira interrogans serovar Linhai str. 56609	1395589
A0A0C5SB33	Long-chain fatty acid transport protein	N805_16195	GI:764075218|GI:518299966|EMBL-CDS:AJQ48650.1|REFSEQ:WP_019470174.1	None	421	Gammaproteobacteria	NA-Bacteria	Pseudomonadota	Pseudomonadales	Pseudomonadaceae	Pseudomonas	Pseudomonas putida S13.1.2	1384061
A0A0C5UYT3	Long-chain fatty acid transport protein	YC6258_00435	GI:765287823|GI:764034251|EMBL-CDS:AJQ92485.1|REFSEQ:WP_044615535.1	None	433	Gammaproteobacteria	NA-Bacteria	Pseudomonadota	Oceanospirillales	Saccharospirillaceae	Gynuella	Gynuella sunshinyii YC6258	1445510
A0A0C5VWM7	Transporter	AW14_07650	GI:764063510|GI:765310807|EMBL-CDS:AJR03526.1|REFSEQ:WP_044638239.1	None	518	Flavobacteriia	FCB group	Bacteroidota	Flavobacteriales	Flavobacteriaceae	Siansivirga	Siansivirga zeaxanthinifaciens CC-SAMT-1	1454006
A0A0C5W8H1	Putative long-chain fatty acid transport protein	H744_2c1162	GI:764067827|GI:765295013|EMBL-CDS:AJR07841.1|REFSEQ:WP_044622723.1	None	429	Gammaproteobacteria	NA-Bacteria	Pseudomonadota	Vibrionales	Vibrionaceae	Photobacterium	Photobacterium gaetbulicola Gung47	658445
A0A0C5WJ54	Putative outer membrane protein P1	H744_1c1187	GI:764066197|EMBL-CDS:AJR06212.1	None	362	Gammaproteobacteria	NA-Bacteria	Pseudomonadota	Vibrionales	Vibrionaceae	Photobacterium	Photobacterium gaetbulicola Gung47	658445
A0A0C5WLL6	Putative long-chain fatty acid transport protein	H744_2c1380	GI:764068044|GI:765295181|EMBL-CDS:AJR08058.1|REFSEQ:WP_044622891.1	None	407	Gammaproteobacteria	NA-Bacteria	Pseudomonadota	Vibrionales	Vibrionaceae	Photobacterium	Photobacterium gaetbulicola Gung47	658445
A0A0C5WMC7	Long-chain fatty acid transport protein	H744_2c1580	GI:765295314|GI:764068239|EMBL-CDS:AJR08253.1|REFSEQ:WP_044623024.1	None	432	Gammaproteobacteria	NA-Bacteria	Pseudomonadota	Vibrionales	Vibrionaceae	Photobacterium	Photobacterium gaetbulicola Gung47	658445
A0A0C5WND3	Putative long-chain fatty acid transport protein	H744_2c1163	GI:764067828|GI:765295014|EMBL-CDS:AJR07842.1|REFSEQ:WP_044622724.1	None	424	Gammaproteobacteria	NA-Bacteria	Pseudomonadota	Vibrionales	Vibrionaceae	Photobacterium	Photobacterium gaetbulicola Gung47	658445
A0A0C5WR47	Long-chain fatty acid transport protein	H744_2c2118	GI:764068768|GI:765295710|EMBL-CDS:AJR08782.1|REFSEQ:WP_044623420.1	None	394	Gammaproteobacteria	NA-Bacteria	Pseudomonadota	Vibrionales	Vibrionaceae	Photobacterium	Photobacterium gaetbulicola Gung47	658445
A0A0C5WZ31	Putative long-chain fatty acid transport protein	H744_2c1582	GI:764068241|GI:765295316|EMBL-CDS:AJR08255.1|REFSEQ:WP_044623026.1	None	432	Gammaproteobacteria	NA-Bacteria	Pseudomonadota	Vibrionales	Vibrionaceae	Photobacterium	Photobacterium gaetbulicola Gung47	658445
A0A0C5X076	Fatty acid transport protein	LIL_11094	GI:447095662|GI:764084474|EMBL-CDS:AJR13696.1|REFSEQ:WP_001172918.1	None	468	Spirochaetia	NA-Bacteria	Spirochaetota	Leptospirales	Leptospiraceae	Leptospira	Leptospira interrogans serovar Linhai str. 56609	1395589
A0A0C5VWM7	Transporter	AW14_07650	GI:764063510|GI:765310807|EMBL-CDS:AJR03526.1|REFSEQ:WP_044638239.1	None	518	Flavobacteriia	FCB group	Bacteroidota	Flavobacteriales	Flavobacteriaceae	Siansivirga	Siansivirga zeaxanthinifaciens CC-SAMT-1	1454006
A0A0C5W8H1	Putative long-chain fatty acid transport protein	H744_2c1162	GI:764067827|GI:765295013|EMBL-CDS:AJR07841.1|REFSEQ:WP_044622723.1	None	429	Gammaproteobacteria	NA-Bacteria	Pseudomonadota	Vibrionales	Vibrionaceae	Photobacterium	Photobacterium gaetbulicola Gung47	658445
A0A0C5WJ54	Putative outer membrane protein P1	H744_1c1187	GI:764066197|EMBL-CDS:AJR06212.1	None	362	Gammaproteobacteria	NA-Bacteria	Pseudomonadota	Vibrionales	Vibrionaceae	Photobacterium	Photobacterium gaetbulicola Gung47	658445
A0A0C5WLL6	Putative long-chain fatty acid transport protein	H744_2c1380	GI:764068044|GI:765295181|EMBL-CDS:AJR08058.1|REFSEQ:WP_044622891.1	None	407	Gammaproteobacteria	NA-Bacteria	Pseudomonadota	Vibrionales	Vibrionaceae	Photobacterium	Photobacterium gaetbulicola Gung47	658445
A0A0C5WMC7	Long-chain fatty acid transport protein	H744_2c1580	GI:765295314|GI:764068239|EMBL-CDS:AJR08253.1|REFSEQ:WP_044623024.1	None	432	Gammaproteobacteria	NA-Bacteria	Pseudomonadota	Vibrionales	Vibrionaceae	Photobacterium	Photobacterium gaetbulicola Gung47	658445
A0A0C5WND3	Putative long-chain fatty acid transport protein	H744_2c1163	GI:764067828|GI:765295014|EMBL-CDS:AJR07842.1|REFSEQ:WP_044622724.1	None	424	Gammaproteobacteria	NA-Bacteria	Pseudomonadota	Vibrionales	Vibrionaceae	Photobacterium	Photobacterium gaetbulicola Gung47	658445
A0A0C5WR47	Long-chain fatty acid transport protein	H744_2c2118	GI:764068768|GI:765295710|EMBL-CDS:AJR08782.1|REFSEQ:WP_044623420.1	None	394	Gammaproteobacteria	NA-Bacteria	Pseudomonadota	Vibrionales	Vibrionaceae	Photobacterium	Photobacterium gaetbulicola Gung47	658445
A0A0C5WZ31	Putative long-chain fatty acid transport protein	H744_2c1582	GI:764068241|GI:765295316|EMBL-CDS:AJR08255.1|REFSEQ:WP_044623026.1	None	432	Gammaproteobacteria	NA-Bacteria	Pseudomonadota	Vibrionales	Vibrionaceae	Photobacterium	Photobacterium gaetbulicola Gung47	658445
A0A0C5X076	Fatty acid transport protein	LIL_11094	GI:447095662|GI:764084474|EMBL-CDS:AJR13696.1|REFSEQ:WP_001172918.1	None	468	Spirochaetia	NA-Bacteria	Spirochaetota	Leptospirales	Leptospiraceae	Leptospira	Leptospira interrogans serovar Linhai str. 56609	1395589
A0A0C5SB33	Long-chain fatty acid transport protein	N805_16195	GI:764075218|GI:518299966|EMBL-CDS:AJQ48650.1|REFSEQ:WP_019470174.1	None	421	Gammaproteobacteria	NA-Bacteria	Pseudomonadota	Pseudomonadales	Pseudomonadaceae	Pseudomonas	Pseudomonas putida S13.1.2	1384061
A0A0C5UYT3	Long-chain fatty acid transport protein	YC6258_00435	GI:765287823|GI:764034251|EMBL-CDS:AJQ92485.1|REFSEQ:WP_044615535.1	None	433	Gammaproteobacteria	NA-Bacteria	Pseudomonadota	Oceanospirillales	Saccharospirillaceae	Gynuella	Gynuella sunshinyii YC6258	1445510
A0A0C5VWM7	Transporter	AW14_07650	GI:764063510|GI:765310807|EMBL-CDS:AJR03526.1|REFSEQ:WP_044638239.1	None	518	Flavobacteriia	FCB group	Bacteroidota	Flavobacteriales	Flavobacteriaceae	Siansivirga	Siansivirga zeaxanthinifaciens CC-SAMT-1	1454006
A0A0C5W8H1	Putative long-chain fatty acid transport protein	H744_2c1162	GI:764067827|GI:765295013|EMBL-CDS:AJR07841.1|REFSEQ:WP_044622723.1	None	429	Gammaproteobacteria	NA-Bacteria	Pseudomonadota	Vibrionales	Vibrionaceae	Photobacterium	Photobacterium gaetbulicola Gung47	658445
A0A0C5WJ54	Putative outer membrane protein P1	H744_1c1187	GI:764066197|EMBL-CDS:AJR06212.1	None	362	Gammaproteobacteria	NA-Bacteria	Pseudomonadota	Vibrionales	Vibrionaceae	Photobacterium	Photobacterium gaetbulicola Gung47	658445
A0A0C5WLL6	Putative long-chain fatty acid transport protein	H744_2c1380	GI:764068044|GI:765295181|EMBL-CDS:AJR08058.1|REFSEQ:WP_044622891.1	None	407	Gammaproteobacteria	NA-Bacteria	Pseudomonadota	Vibrionales	Vibrionaceae	Photobacterium	Photobacterium gaetbulicola Gung47	658445
A0A0C5WMC7	Long-chain fatty acid transport protein	H744_2c1580	GI:765295314|GI:764068239|EMBL-CDS:AJR08253.1|REFSEQ:WP_044623024.1	None	432	Gammaproteobacteria	NA-Bacteria	Pseudomonadota	Vibrionales	Vibrionaceae	Photobacterium	Photobacterium gaetbulicola Gung47	658445
A0A0C5WND3	Putative long-chain fatty acid transport protein	H744_2c1163	GI:764067828|GI:765295014|EMBL-CDS:AJR07842.1|REFSEQ:WP_044622724.1	None	424	Gammaproteobacteria	NA-Bacteria	Pseudomonadota	Vibrionales	Vibrionaceae	Photobacterium	Photobacterium gaetbulicola Gung47	658445
A0A0C5WR47	Long-chain fatty acid transport protein	H744_2c2118	GI:764068768|GI:765295710|EMBL-CDS:AJR08782.1|REFSEQ:WP_044623420.1	None	394	Gammaproteobacteria	NA-Bacteria	Pseudomonadota	Vibrionales	Vibrionaceae	Photobacterium	Photobacterium gaetbulicola Gung47	658445
A0A0C5WZ31	Putative long-chain fatty acid transport protein	H744_2c1582	GI:764068241|GI:765295316|EMBL-CDS:AJR08255.1|REFSEQ:WP_044623026.1	None	432	Gammaproteobacteria	NA-Bacteria	Pseudomonadota	Vibrionales	Vibrionaceae	Photobacterium	Photobacterium gaetbulicola Gung47	658445
A0A0C5X076	Fatty acid transport protein	LIL_11094	GI:447095662|GI:764084474|EMBL-CDS:AJR13696.1|REFSEQ:WP_001172918.1	None	468	Spirochaetia	NA-Bacteria	Spirochaetota	Leptospirales	Leptospiraceae	Leptospira	Leptospira interrogans serovar Linhai str. 56609	1395589
A0A0C5VWM7	Transporter	AW14_07650	GI:764063510|GI:765310807|EMBL-CDS:AJR03526.1|REFSEQ:WP_044638239.1	None	518	Flavobacteriia	FCB group	Bacteroidota	Flavobacteriales	Flavobacteriaceae	Siansivirga	Siansivirga zeaxanthinifaciens CC-SAMT-1	1454006
A0A0C5W8H1	Putative long-chain fatty acid transport protein	H744_2c1162	GI:764067827|GI:765295013|EMBL-CDS:AJR07841.1|REFSEQ:WP_044622723.1	None	429	Gammaproteobacteria	NA-Bacteria	Pseudomonadota	Vibrionales	Vibrionaceae	Photobacterium	Photobacterium gaetbulicola Gung47	658445
A0A0C5WJ54	Putative outer membrane protein P1	H744_1c1187	GI:764066197|EMBL-CDS:AJR06212.1	None	362	Gammaproteobacteria	NA-Bacteria	Pseudomonadota	Vibrionales	Vibrionaceae	Photobacterium	Photobacterium gaetbulicola Gung47	658445
A0A0C5WLL6	Putative long-chain fatty acid transport protein	H744_2c1380	GI:764068044|GI:765295181|EMBL-CDS:AJR08058.1|REFSEQ:WP_044622891.1	None	407	Gammaproteobacteria	NA-Bacteria	Pseudomonadota	Vibrionales	Vibrionaceae	Photobacterium	Photobacterium gaetbulicola Gung47	658445
A0A0C5WMC7	Long-chain fatty acid transport protein	H744_2c1580	GI:765295314|GI:764068239|EMBL-CDS:AJR08253.1|REFSEQ:WP_044623024.1	None	432	Gammaproteobacteria	NA-Bacteria	Pseudomonadota	Vibrionales	Vibrionaceae	Photobacterium	Photobacterium gaetbulicola Gung47	658445
A0A0C5WND3	Putative long-chain fatty acid transport protein	H744_2c1163	GI:764067828|GI:765295014|EMBL-CDS:AJR07842.1|REFSEQ:WP_044622724.1	None	424	Gammaproteobacteria	NA-Bacteria	Pseudomonadota	Vibrionales	Vibrionaceae	Photobacterium	Photobacterium gaetbulicola Gung47	658445
A0A0C5WR47	Long-chain fatty acid transport protein	H744_2c2118	GI:764068768|GI:765295710|EMBL-CDS:AJR08782.1|REFSEQ:WP_044623420.1	None	394	Gammaproteobacteria	NA-Bacteria	Pseudomonadota	Vibrionales	Vibrionaceae	Photobacterium	Photobacterium gaetbulicola Gung47	658445
A0A0C5WZ31	Putative long-chain fatty acid transport protein	H744_2c1582	GI:764068241|GI:765295316|EMBL-CDS:AJR08255.1|REFSEQ:WP_044623026.1	None	432	Gammaproteobacteria	NA-Bacteria	Pseudomonadota	Vibrionales	Vibrionaceae	Photobacterium	Photobacterium gaetbulicola Gung47	658445
A0A0C5X076	Fatty acid transport protein	LIL_11094	GI:447095662|GI:764084474|EMBL-CDS:AJR13696.1|REFSEQ:WP_001172918.1	None	468	Spirochaetia	NA-Bacteria	Spirochaetota	Leptospirales	Leptospiraceae	Leptospira	Leptospira interrogans serovar Linhai str. 56609	1395589
A0A0C5SB33	Long-chain fatty acid transport protein	N805_16195	GI:764075218|GI:518299966|EMBL-CDS:AJQ48650.1|REFSEQ:WP_019470174.1	None	421	Gammaproteobacteria	NA-Bacteria	Pseudomonadota	Pseudomonadales	Pseudomonadaceae	Pseudomonas	Pseudomonas putida S13.1.2	1384061
A0A0C5UYT3	Long-chain fatty acid transport protein	YC6258_00435	GI:765287823|GI:764034251|EMBL-CDS:AJQ92485.1|REFSEQ:WP_044615535.1	None	433	Gammaproteobacteria	NA-Bacteria	Pseudomonadota	Oceanospirillales	Saccharospirillaceae	Gynuella	Gynuella sunshinyii YC6258	1445510
A0A0C5VWM7	Transporter	AW14_07650	GI:764063510|GI:765310807|EMBL-CDS:AJR03526.1|REFSEQ:WP_044638239.1	None	518	Flavobacteriia	FCB group	Bacteroidota	Flavobacteriales	Flavobacteriaceae	Siansivirga	Siansivirga zeaxanthinifaciens CC-SAMT-1	1454006
A0A0C5W8H1	Putative long-chain fatty acid transport protein	H744_2c1162	GI:764067827|GI:765295013|EMBL-CDS:AJR07841.1|REFSEQ:WP_044622723.1	None	429	Gammaproteobacteria	NA-Bacteria	Pseudomonadota	Vibrionales	Vibrionaceae	Photobacterium	Photobacterium gaetbulicola Gung47	658445
A0A0C5WJ54	Putative outer membrane protein P1	H744_1c1187	GI:764066197|EMBL-CDS:AJR06212.1	None	362	Gammaproteobacteria	NA-Bacteria	Pseudomonadota	Vibrionales	Vibrionaceae	Photobacterium	Photobacterium gaetbulicola Gung47	658445
A0A0C5WLL6	Putative long-chain fatty acid transport protein	H744_2c1380	GI:764068044|GI:765295181|EMBL-CDS:AJR08058.1|REFSEQ:WP_044622891.1	None	407	Gammaproteobacteria	NA-Bacteria	Pseudomonadota	Vibrionales	Vibrionaceae	Photobacterium	Photobacterium gaetbulicola Gung47	658445
A0A0C5WMC7	Long-chain fatty acid transport protein	H744_2c1580	GI:765295314|GI:764068239|EMBL-CDS:AJR08253.1|REFSEQ:WP_044623024.1	None	432	Gammaproteobacteria	NA-Bacteria	Pseudomonadota	Vibrionales	Vibrionaceae	Photobacterium	Photobacterium gaetbulicola Gung47	658445
A0A0C5WND3	Putative long-chain fatty acid transport protein	H744_2c1163	GI:764067828|GI:765295014|EMBL-CDS:AJR07842.1|REFSEQ:WP_044622724.1	None	424	Gammaproteobacteria	NA-Bacteria	Pseudomonadota	Vibrionales	Vibrionaceae	Photobacterium	Photobacterium gaetbulicola Gung47	658445
A0A0C5WR47	Long-chain fatty acid transport protein	H744_2c2118	GI:764068768|GI:765295710|EMBL-CDS:AJR08782.1|REFSEQ:WP_044623420.1	None	394	Gammaproteobacteria	NA-Bacteria	Pseudomonadota	Vibrionales	Vibrionaceae	Photobacterium	Photobacterium gaetbulicola Gung47	658445
A0A0C5WZ31	Putative long-chain fatty acid transport protein	H744_2c1582	GI:764068241|GI:765295316|EMBL-CDS:AJR08255.1|REFSEQ:WP_044623026.1	None	432	Gammaproteobacteria	NA-Bacteria	Pseudomonadota	Vibrionales	Vibrionaceae	Photobacterium	Photobacterium gaetbulicola Gung47	658445
A0A0C5X076	Fatty acid transport protein	LIL_11094	GI:447095662|GI:764084474|EMBL-CDS:AJR13696.1|REFSEQ:WP_001172918.1	None	468	Spirochaetia	NA-Bacteria	Spirochaetota	Leptospirales	Leptospiraceae	Leptospira	Leptospira interrogans serovar Linhai str. 56609	1395589
A0A0C5VWM7	Transporter	AW14_07650	GI:764063510|GI:765310807|EMBL-CDS:AJR03526.1|REFSEQ:WP_044638239.1	None	518	Flavobacteriia	FCB group	Bacteroidota	Flavobacteriales	Flavobacteriaceae	Siansivirga	Siansivirga zeaxanthinifaciens CC-SAMT-1	1454006
A0A0C5W8H1	Putative long-chain fatty acid transport protein	H744_2c1162	GI:764067827|GI:765295013|EMBL-CDS:AJR07841.1|REFSEQ:WP_044622723.1	None	429	Gammaproteobacteria	NA-Bacteria	Pseudomonadota	Vibrionales	Vibrionaceae	Photobacterium	Photobacterium gaetbulicola Gung47	658445
A0A0C5WJ54	Putative outer membrane protein P1	H744_1c1187	GI:764066197|EMBL-CDS:AJR06212.1	None	362	Gammaproteobacteria	NA-Bacteria	Pseudomonadota	Vibrionales	Vibrionaceae	Photobacterium	Photobacterium gaetbulicola Gung47	658445
A0A0C5WLL6	Putative long-chain fatty acid transport protein	H744_2c1380	GI:764068044|GI:765295181|EMBL-CDS:AJR08058.1|REFSEQ:WP_044622891.1	None	407	Gammaproteobacteria	NA-Bacteria	Pseudomonadota	Vibrionales	Vibrionaceae	Photobacterium	Photobacterium gaetbulicola Gung47	658445
A0A0C5WMC7	Long-chain fatty acid transport protein	H744_2c1580	GI:765295314|GI:764068239|EMBL-CDS:AJR08253.1|REFSEQ:WP_044623024.1	None	432	Gammaproteobacteria	NA-Bacteria	Pseudomonadota	Vibrionales	Vibrionaceae	Photobacterium	Photobacterium gaetbulicola Gung47	658445
A0A0C5WND3	Putative long-chain fatty acid transport protein	H744_2c1163	GI:764067828|GI:765295014|EMBL-CDS:AJR07842.1|REFSEQ:WP_044622724.1	None	424	Gammaproteobacteria	NA-Bacteria	Pseudomonadota	Vibrionales	Vibrionaceae	Photobacterium	Photobacterium gaetbulicola Gung47	658445
A0A0C5WR47	Long-chain fatty acid transport protein	H744_2c2118	GI:764068768|GI:765295710|EMBL-CDS:AJR08782.1|REFSEQ:WP_044623420.1	None	394	Gammaproteobacteria	NA-Bacteria	Pseudomonadota	Vibrionales	Vibrionaceae	Photobacterium	Photobacterium gaetbulicola Gung47	658445
A0A0C5WZ31	Putative long-chain fatty acid transport protein	H744_2c1582	GI:764068241|GI:765295316|EMBL-CDS:AJR08255.1|REFSEQ:WP_044623026.1	None	432	Gammaproteobacteria	NA-Bacteria	Pseudomonadota	Vibrionales	Vibrionaceae	Photobacterium	Photobacterium gaetbulicola Gung47	658445
A0A0C5X076	Fatty acid transport protein	LIL_11094	GI:447095662|GI:764084474|EMBL-CDS:AJR13696.1|REFSEQ:WP_001172918.1	None	468	Spirochaetia	NA-Bacteria	Spirochaetota	Leptospirales	Leptospiraceae	Leptospira	Leptospira interrogans serovar Linhai str. 56609	1395589
A0A0C5SB33	Long-chain fatty acid transport protein	N805_16195	GI:764075218|GI:518299966|EMBL-CDS:AJQ48650.1|REFSEQ:WP_019470174.1	None	421	Gammaproteobacteria	NA-Bacteria	Pseudomonadota	Pseudomonadales	Pseudomonadaceae	Pseudomonas	Pseudomonas putida S13.1.2	1384061
A0A0C5UYT3	Long-chain fatty acid transport protein	YC6258_00435	GI:765287823|GI:764034251|EMBL-CDS:AJQ92485.1|REFSEQ:WP_044615535.1	None	433	Gammaproteobacteria	NA-Bacteria	Pseudomonadota	Oceanospirillales	Saccharospirillaceae	Gynuella	Gynuella sunshinyii YC6258	1445510
A0A0C5VWM7	Transporter	AW14_07650	GI:764063510|GI:765310807|EMBL-CDS:AJR03526.1|REFSEQ:WP_044638239.1	None	518	Flavobacteriia	FCB group	Bacteroidota	Flavobacteriales	Flavobacteriaceae	Siansivirga	Siansivirga zeaxanthinifaciens CC-SAMT-1	1454006
A0A0C5W8H1	Putative long-chain fatty acid transport protein	H744_2c1162	GI:764067827|GI:765295013|EMBL-CDS:AJR07841.1|REFSEQ:WP_044622723.1	None	429	Gammaproteobacteria	NA-Bacteria	Pseudomonadota	Vibrionales	Vibrionaceae	Photobacterium	Photobacterium gaetbulicola Gung47	658445
A0A0C5WJ54	Putative outer membrane protein P1	H744_1c1187	GI:764066197|EMBL-CDS:AJR06212.1	None	362	Gammaproteobacteria	NA-Bacteria	Pseudomonadota	Vibrionales	Vibrionaceae	Photobacterium	Photobacterium gaetbulicola Gung47	658445
A0A0C5WLL6	Putative long-chain fatty acid transport protein	H744_2c1380	GI:764068044|GI:765295181|EMBL-CDS:AJR08058.1|REFSEQ:WP_044622891.1	None	407	Gammaproteobacteria	NA-Bacteria	Pseudomonadota	Vibrionales	Vibrionaceae	Photobacterium	Photobacterium gaetbulicola Gung47	658445
A0A0C5WMC7	Long-chain fatty acid transport protein	H744_2c1580	GI:765295314|GI:764068239|EMBL-CDS:AJR08253.1|REFSEQ:WP_044623024.1	None	432	Gammaproteobacteria	NA-Bacteria	Pseudomonadota	Vibrionales	Vibrionaceae	Photobacterium	Photobacterium gaetbulicola Gung47	658445
A0A0C5WND3	Putative long-chain fatty acid transport protein	H744_2c1163	GI:764067828|GI:765295014|EMBL-CDS:AJR07842.1|REFSEQ:WP_044622724.1	None	424	Gammaproteobacteria	NA-Bacteria	Pseudomonadota	Vibrionales	Vibrionaceae	Photobacterium	Photobacterium gaetbulicola Gung47	658445
A0A0C5WR47	Long-chain fatty acid transport protein	H744_2c2118	GI:764068768|GI:765295710|EMBL-CDS:AJR08782.1|REFSEQ:WP_044623420.1	None	394	Gammaproteobacteria	NA-Bacteria	Pseudomonadota	Vibrionales	Vibrionaceae	Photobacterium	Photobacterium gaetbulicola Gung47	658445
A0A0C5WZ31	Putative long-chain fatty acid transport protein	H744_2c1582	GI:764068241|GI:765295316|EMBL-CDS:AJR08255.1|REFSEQ:WP_044623026.1	None	432	Gammaproteobacteria	NA-Bacteria	Pseudomonadota	Vibrionales	Vibrionaceae	Photobacterium	Photobacterium gaetbulicola Gung47	658445
A0A0C5X076	Fatty acid transport protein	LIL_11094	GI:447095662|GI:764084474|EMBL-CDS:AJR13696.1|REFSEQ:WP_001172918.1	None	468	Spirochaetia	NA-Bacteria	Spirochaetota	Leptospirales	Leptospiraceae	Leptospira	Leptospira interrogans serovar Linhai str. 56609	1395589
A0A0C5VWM7	Transporter	AW14_07650	GI:764063510|GI:765310807|EMBL-CDS:AJR03526.1|REFSEQ:WP_044638239.1	None	518	Flavobacteriia	FCB group	Bacteroidota	Flavobacteriales	Flavobacteriaceae	Siansivirga	Siansivirga zeaxanthinifaciens CC-SAMT-1	1454006
A0A0C5W8H1	Putative long-chain fatty acid transport protein	H744_2c1162	GI:764067827|GI:765295013|EMBL-CDS:AJR07841.1|REFSEQ:WP_044622723.1	None	429	Gammaproteobacteria	NA-Bacteria	Pseudomonadota	Vibrionales	Vibrionaceae	Photobacterium	Photobacterium gaetbulicola Gung47	658445
A0A0C5WJ54	Putative outer membrane protein P1	H744_1c1187	GI:764066197|EMBL-CDS:AJR06212.1	None	362	Gammaproteobacteria	NA-Bacteria	Pseudomonadota	Vibrionales	Vibrionaceae	Photobacterium	Photobacterium gaetbulicola Gung47	658445
A0A0C5WLL6	Putative long-chain fatty acid transport protein	H744_2c1380	GI:764068044|GI:765295181|EMBL-CDS:AJR08058.1|REFSEQ:WP_044622891.1	None	407	Gammaproteobacteria	NA-Bacteria	Pseudomonadota	Vibrionales	Vibrionaceae	Photobacterium	Photobacterium gaetbulicola Gung47	658445
A0A0C5WMC7	Long-chain fatty acid transport protein	H744_2c1580	GI:765295314|GI:764068239|EMBL-CDS:AJR08253.1|REFSEQ:WP_044623024.1	None	432	Gammaproteobacteria	NA-Bacteria	Pseudomonadota	Vibrionales	Vibrionaceae	Photobacterium	Photobacterium gaetbulicola Gung47	658445
A0A0C5WND3	Putative long-chain fatty acid transport protein	H744_2c1163	GI:764067828|GI:765295014|EMBL-CDS:AJR07842.1|REFSEQ:WP_044622724.1	None	424	Gammaproteobacteria	NA-Bacteria	Pseudomonadota	Vibrionales	Vibrionaceae	Photobacterium	Photobacterium gaetbulicola Gung47	658445
A0A0C5WR47	Long-chain fatty acid transport protein	H744_2c2118	GI:764068768|GI:765295710|EMBL-CDS:AJR08782.1|REFSEQ:WP_044623420.1	None	394	Gammaproteobacteria	NA-Bacteria	Pseudomonadota	Vibrionales	Vibrionaceae	Photobacterium	Photobacterium gaetbulicola Gung47	658445
A0A0C5WZ31	Putative long-chain fatty acid transport protein	H744_2c1582	GI:764068241|GI:765295316|EMBL-CDS:AJR08255.1|REFSEQ:WP_044623026.1	None	432	Gammaproteobacteria	NA-Bacteria	Pseudomonadota	Vibrionales	Vibrionaceae	Photobacterium	Photobacterium gaetbulicola Gung47	658445
A0A0C5X076	Fatty acid transport protein	LIL_11094	GI:447095662|GI:764084474|EMBL-CDS:AJR13696.1|REFSEQ:WP_001172918.1	None	468	Spirochaetia	NA-Bacteria	Spirochaetota	Leptospirales	Leptospiraceae	Leptospira	Leptospira interrogans serovar Linhai str. 56609	1395589
A0A0C5SB33	Long-chain fatty acid transport protein	N805_16195	GI:764075218|GI:518299966|EMBL-CDS:AJQ48650.1|REFSEQ:WP_019470174.1	None	421	Gammaproteobacteria	NA-Bacteria	Pseudomonadota	Pseudomonadales	Pseudomonadaceae	Pseudomonas	Pseudomonas putida S13.1.2	1384061
A0A0C5UYT3	Long-chain fatty acid transport protein	YC6258_00435	GI:765287823|GI:764034251|EMBL-CDS:AJQ92485.1|REFSEQ:WP_044615535.1	None	433	Gammaproteobacteria	NA-Bacteria	Pseudomonadota	Oceanospirillales	Saccharospirillaceae	Gynuella	Gynuella sunshinyii YC6258	1445510
A0A0C5VWM7	Transporter	AW14_07650	GI:764063510|GI:765310807|EMBL-CDS:AJR03526.1|REFSEQ:WP_044638239.1	None	518	Flavobacteriia	FCB group	Bacteroidota	Flavobacteriales	Flavobacteriaceae	Siansivirga	Siansivirga zeaxanthinifaciens CC-SAMT-1	1454006
A0A0C5W8H1	Putative long-chain fatty acid transport protein	H744_2c1162	GI:764067827|GI:765295013|EMBL-CDS:AJR07841.1|REFSEQ:WP_044622723.1	None	429	Gammaproteobacteria	NA-Bacteria	Pseudomonadota	Vibrionales	Vibrionaceae	Photobacterium	Photobacterium gaetbulicola Gung47	658445
A0A0C5WJ54	Putative outer membrane protein P1	H744_1c1187	GI:764066197|EMBL-CDS:AJR06212.1	None	362	Gammaproteobacteria	NA-Bacteria	Pseudomonadota	Vibrionales	Vibrionaceae	Photobacterium	Photobacterium gaetbulicola Gung47	658445
A0A0C5WLL6	Putative long-chain fatty acid transport protein	H744_2c1380	GI:764068044|GI:765295181|EMBL-CDS:AJR08058.1|REFSEQ:WP_044622891.1	None	407	Gammaproteobacteria	NA-Bacteria	Pseudomonadota	Vibrionales	Vibrionaceae	Photobacterium	Photobacterium gaetbulicola Gung47	658445
A0A0C5WMC7	Long-chain fatty acid transport protein	H744_2c1580	GI:765295314|GI:764068239|EMBL-CDS:AJR08253.1|REFSEQ:WP_044623024.1	None	432	Gammaproteobacteria	NA-Bacteria	Pseudomonadota	Vibrionales	Vibrionaceae	Photobacterium	Photobacterium gaetbulicola Gung47	658445
A0A0C5WND3	Putative long-chain fatty acid transport protein	H744_2c1163	GI:764067828|GI:765295014|EMBL-CDS:AJR07842.1|REFSEQ:WP_044622724.1	None	424	Gammaproteobacteria	NA-Bacteria	Pseudomonadota	Vibrionales	Vibrionaceae	Photobacterium	Photobacterium gaetbulicola Gung47	658445
A0A0C5WR47	Long-chain fatty acid transport protein	H744_2c2118	GI:764068768|GI:765295710|EMBL-CDS:AJR08782.1|REFSEQ:WP_044623420.1	None	394	Gammaproteobacteria	NA-Bacteria	Pseudomonadota	Vibrionales	Vibrionaceae	Photobacterium	Photobacterium gaetbulicola Gung47	658445
A0A0C5WZ31	Putative long-chain fatty acid transport protein	H744_2c1582	GI:764068241|GI:765295316|EMBL-CDS:AJR08255.1|REFSEQ:WP_044623026.1	None	432	Gammaproteobacteria	NA-Bacteria	Pseudomonadota	Vibrionales	Vibrionaceae	Photobacterium	Photobacterium gaetbulicola Gung47	658445
A0A0C5X076	Fatty acid transport protein	LIL_11094	GI:447095662|GI:764084474|EMBL-CDS:AJR13696.1|REFSEQ:WP_001172918.1	None	468	Spirochaetia	NA-Bacteria	Spirochaetota	Leptospirales	Leptospiraceae	Leptospira	Leptospira interrogans serovar Linhai str. 56609	1395589
A0A0C5VWM7	Transporter	AW14_07650	GI:764063510|GI:765310807|EMBL-CDS:AJR03526.1|REFSEQ:WP_044638239.1	None	518	Flavobacteriia	FCB group	Bacteroidota	Flavobacteriales	Flavobacteriaceae	Siansivirga	Siansivirga zeaxanthinifaciens CC-SAMT-1	1454006
A0A0C5W8H1	Putative long-chain fatty acid transport protein	H744_2c1162	GI:764067827|GI:765295013|EMBL-CDS:AJR07841.1|REFSEQ:WP_044622723.1	None	429	Gammaproteobacteria	NA-Bacteria	Pseudomonadota	Vibrionales	Vibrionaceae	Photobacterium	Photobacterium gaetbulicola Gung47	658445
A0A0C5WJ54	Putative outer membrane protein P1	H744_1c1187	GI:764066197|EMBL-CDS:AJR06212.1	None	362	Gammaproteobacteria	NA-Bacteria	Pseudomonadota	Vibrionales	Vibrionaceae	Photobacterium	Photobacterium gaetbulicola Gung47	658445
A0A0C5WLL6	Putative long-chain fatty acid transport protein	H744_2c1380	GI:764068044|GI:765295181|EMBL-CDS:AJR08058.1|REFSEQ:WP_044622891.1	None	407	Gammaproteobacteria	NA-Bacteria	Pseudomonadota	Vibrionales	Vibrionaceae	Photobacterium	Photobacterium gaetbulicola Gung47	658445
A0A0C5WMC7	Long-chain fatty acid transport protein	H744_2c1580	GI:765295314|GI:764068239|EMBL-CDS:AJR08253.1|REFSEQ:WP_044623024.1	None	432	Gammaproteobacteria	NA-Bacteria	Pseudomonadota	Vibrionales	Vibrionaceae	Photobacterium	Photobacterium gaetbulicola Gung47	658445
A0A0C5WND3	Putative long-chain fatty acid transport protein	H744_2c1163	GI:764067828|GI:765295014|EMBL-CDS:AJR07842.1|REFSEQ:WP_044622724.1	None	424	Gammaproteobacteria	NA-Bacteria	Pseudomonadota	Vibrionales	Vibrionaceae	Photobacterium	Photobacterium gaetbulicola Gung47	658445
A0A0C5WR47	Long-chain fatty acid transport protein	H744_2c2118	GI:764068768|GI:765295710|EMBL-CDS:AJR08782.1|REFSEQ:WP_044623420.1	None	394	Gammaproteobacteria	NA-Bacteria	Pseudomonadota	Vibrionales	Vibrionaceae	Photobacterium	Photobacterium gaetbulicola Gung47	658445
A0A0C5WZ31	Putative long-chain fatty acid transport protein	H744_2c1582	GI:764068241|GI:765295316|EMBL-CDS:AJR08255.1|REFSEQ:WP_044623026.1	None	432	Gammaproteobacteria	NA-Bacteria	Pseudomonadota	Vibrionales	Vibrionaceae	Photobacterium	Photobacterium gaetbulicola Gung47	658445
A0A0C5X076	Fatty acid transport protein	LIL_11094	GI:447095662|GI:764084474|EMBL-CDS:AJR13696.1|REFSEQ:WP_001172918.1	None	468	Spirochaetia	NA-Bacteria	Spirochaetota	Leptospirales	Leptospiraceae	Leptospira	Leptospira interrogans serovar Linhai str. 56609	1395589
A0A0C5SB33	Long-chain fatty acid transport protein	N805_16195	GI:764075218|GI:518299966|EMBL-CDS:AJQ48650.1|REFSEQ:WP_019470174.1	None	421	Gammaproteobacteria	NA-Bacteria	Pseudomonadota	Pseudomonadales	Pseudomonadaceae	Pseudomonas	Pseudomonas putida S13.1.2	1384061
A0A0C5UYT3	Long-chain fatty acid transport protein	YC6258_00435	GI:765287823|GI:764034251|EMBL-CDS:AJQ92485.1|REFSEQ:WP_044615535.1	None	433	Gammaproteobacteria	NA-Bacteria	Pseudomonadota	Oceanospirillales	Saccharospirillaceae	Gynuella	Gynuella sunshinyii YC6258	1445510
A0A0C5VWM7	Transporter	AW14_07650	GI:764063510|GI:765310807|EMBL-CDS:AJR03526.1|REFSEQ:WP_044638239.1	None	518	Flavobacteriia	FCB group	Bacteroidota	Flavobacteriales	Flavobacteriaceae	Siansivirga	Siansivirga zeaxanthinifaciens CC-SAMT-1	1454006
A0A0C5W8H1	Putative long-chain fatty acid transport protein	H744_2c1162	GI:764067827|GI:765295013|EMBL-CDS:AJR07841.1|REFSEQ:WP_044622723.1	None	429	Gammaproteobacteria	NA-Bacteria	Pseudomonadota	Vibrionales	Vibrionaceae	Photobacterium	Photobacterium gaetbulicola Gung47	658445
A0A0C5WJ54	Putative outer membrane protein P1	H744_1c1187	GI:764066197|EMBL-CDS:AJR06212.1	None	362	Gammaproteobacteria	NA-Bacteria	Pseudomonadota	Vibrionales	Vibrionaceae	Photobacterium	Photobacterium gaetbulicola Gung47	658445
A0A0C5WLL6	Putative long-chain fatty acid transport protein	H744_2c1380	GI:764068044|GI:765295181|EMBL-CDS:AJR08058.1|REFSEQ:WP_044622891.1	None	407	Gammaproteobacteria	NA-Bacteria	Pseudomonadota	Vibrionales	Vibrionaceae	Photobacterium	Photobacterium gaetbulicola Gung47	658445
A0A0C5WMC7	Long-chain fatty acid transport protein	H744_2c1580	GI:765295314|GI:764068239|EMBL-CDS:AJR08253.1|REFSEQ:WP_044623024.1	None	432	Gammaproteobacteria	NA-Bacteria	Pseudomonadota	Vibrionales	Vibrionaceae	Photobacterium	Photobacterium gaetbulicola Gung47	658445
A0A0C5WND3	Putative long-chain fatty acid transport protein	H744_2c1163	GI:764067828|GI:765295014|EMBL-CDS:AJR07842.1|REFSEQ:WP_044622724.1	None	424	Gammaproteobacteria	NA-Bacteria	Pseudomonadota	Vibrionales	Vibrionaceae	Photobacterium	Photobacterium gaetbulicola Gung47	658445
A0A0C5WR47	Long-chain fatty acid transport protein	H744_2c2118	GI:764068768|GI:765295710|EMBL-CDS:AJR08782.1|REFSEQ:WP_044623420.1	None	394	Gammaproteobacteria	NA-Bacteria	Pseudomonadota	Vibrionales	Vibrionaceae	Photobacterium	Photobacterium gaetbulicola Gung47	658445
A0A0C5WZ31	Putative long-chain fatty acid transport protein	H744_2c1582	GI:764068241|GI:765295316|EMBL-CDS:AJR08255.1|REFSEQ:WP_044623026.1	None	432	Gammaproteobacteria	NA-Bacteria	Pseudomonadota	Vibrionales	Vibrionaceae	Photobacterium	Photobacterium gaetbulicola Gung47	658445
A0A0C5X076	Fatty acid transport protein	LIL_11094	GI:447095662|GI:764084474|EMBL-CDS:AJR13696.1|REFSEQ:WP_001172918.1	None	468	Spirochaetia	NA-Bacteria	Spirochaetota	Leptospirales	Leptospiraceae	Leptospira	Leptospira interrogans serovar Linhai str. 56609	1395589
A0A0C5VWM7	Transporter	AW14_07650	GI:764063510|GI:765310807|EMBL-CDS:AJR03526.1|REFSEQ:WP_044638239.1	None	518	Flavobacteriia	FCB group	Bacteroidota	Flavobacteriales	Flavobacteriaceae	Siansivirga	Siansivirga zeaxanthinifaciens CC-SAMT-1	1454006
A0A0C5W8H1	Putative long-chain fatty acid transport protein	H744_2c1162	GI:764067827|GI:765295013|EMBL-CDS:AJR07841.1|REFSEQ:WP_044622723.1	None	429	Gammaproteobacteria	NA-Bacteria	Pseudomonadota	Vibrionales	Vibrionaceae	Photobacterium	Photobacterium gaetbulicola Gung47	658445
A0A0C5WJ54	Putative outer membrane protein P1	H744_1c1187	GI:764066197|EMBL-CDS:AJR06212.1	None	362	Gammaproteobacteria	NA-Bacteria	Pseudomonadota	Vibrionales	Vibrionaceae	Photobacterium	Photobacterium gaetbulicola Gung47	658445
A0A0C5WLL6	Putative long-chain fatty acid transport protein	H744_2c1380	GI:764068044|GI:765295181|EMBL-CDS:AJR08058.1|REFSEQ:WP_044622891.1	None	407	Gammaproteobacteria	NA-Bacteria	Pseudomonadota	Vibrionales	Vibrionaceae	Photobacterium	Photobacterium gaetbulicola Gung47	658445
A0A0C5WMC7	Long-chain fatty acid transport protein	H744_2c1580	GI:765295314|GI:764068239|EMBL-CDS:AJR08253.1|REFSEQ:WP_044623024.1	None	432	Gammaproteobacteria	NA-Bacteria	Pseudomonadota	Vibrionales	Vibrionaceae	Photobacterium	Photobacterium gaetbulicola Gung47	658445
A0A0C5WND3	Putative long-chain fatty acid transport protein	H744_2c1163	GI:764067828|GI:765295014|EMBL-CDS:AJR07842.1|REFSEQ:WP_044622724.1	None	424	Gammaproteobacteria	NA-Bacteria	Pseudomonadota	Vibrionales	Vibrionaceae	Photobacterium	Photobacterium gaetbulicola Gung47	658445
A0A0C5WR47	Long-chain fatty acid transport protein	H744_2c2118	GI:764068768|GI:765295710|EMBL-CDS:AJR08782.1|REFSEQ:WP_044623420.1	None	394	Gammaproteobacteria	NA-Bacteria	Pseudomonadota	Vibrionales	Vibrionaceae	Photobacterium	Photobacterium gaetbulicola Gung47	658445
A0A0C5WZ31	Putative long-chain fatty acid transport protein	H744_2c1582	GI:764068241|GI:765295316|EMBL-CDS:AJR08255.1|REFSEQ:WP_044623026.1	None	432	Gammaproteobacteria	NA-Bacteria	Pseudomonadota	Vibrionales	Vibrionaceae	Photobacterium	Photobacterium gaetbulicola Gung47	658445
A0A0C5X076	Fatty acid transport protein	LIL_11094	GI:447095662|GI:764084474|EMBL-CDS:AJR13696.1|REFSEQ:WP_001172918.1	None	468	Spirochaetia	NA-Bacteria	Spirochaetota	Leptospirales	Leptospiraceae	Leptospira	Leptospira interrogans serovar Linhai str. 56609	1395589
A0A0C5SB33	Long-chain fatty acid transport protein	N805_16195	GI:764075218|GI:518299966|EMBL-CDS:AJQ48650.1|REFSEQ:WP_019470174.1	None	421	Gammaproteobacteria	NA-Bacteria	Pseudomonadota	Pseudomonadales	Pseudomonadaceae	Pseudomonas	Pseudomonas putida S13.1.2	1384061
A0A0C5UYT3	Long-chain fatty acid transport protein	YC6258_00435	GI:765287823|GI:764034251|EMBL-CDS:AJQ92485.1|REFSEQ:WP_044615535.1	None	433	Gammaproteobacteria	NA-Bacteria	Pseudomonadota	Oceanospirillales	Saccharospirillaceae	Gynuella	Gynuella sunshinyii YC6258	1445510
A0A0C5VWM7	Transporter	AW14_07650	GI:764063510|GI:765310807|EMBL-CDS:AJR03526.1|REFSEQ:WP_044638239.1	None	518	Flavobacteriia	FCB group	Bacteroidota	Flavobacteriales	Flavobacteriaceae	Siansivirga	Siansivirga zeaxanthinifaciens CC-SAMT-1	1454006
A0A0C5W8H1	Putative long-chain fatty acid transport protein	H744_2c1162	GI:764067827|GI:765295013|EMBL-CDS:AJR07841.1|REFSEQ:WP_044622723.1	None	429	Gammaproteobacteria	NA-Bacteria	Pseudomonadota	Vibrionales	Vibrionaceae	Photobacterium	Photobacterium gaetbulicola Gung47	658445
A0A0C5WJ54	Putative outer membrane protein P1	H744_1c1187	GI:764066197|EMBL-CDS:AJR06212.1	None	362	Gammaproteobacteria	NA-Bacteria	Pseudomonadota	Vibrionales	Vibrionaceae	Photobacterium	Photobacterium gaetbulicola Gung47	658445
A0A0C5WLL6	Putative long-chain fatty acid transport protein	H744_2c1380	GI:764068044|GI:765295181|EMBL-CDS:AJR08058.1|REFSEQ:WP_044622891.1	None	407	Gammaproteobacteria	NA-Bacteria	Pseudomonadota	Vibrionales	Vibrionaceae	Photobacterium	Photobacterium gaetbulicola Gung47	658445
A0A0C5WMC7	Long-chain fatty acid transport protein	H744_2c1580	GI:765295314|GI:764068239|EMBL-CDS:AJR08253.1|REFSEQ:WP_044623024.1	None	432	Gammaproteobacteria	NA-Bacteria	Pseudomonadota	Vibrionales	Vibrionaceae	Photobacterium	Photobacterium gaetbulicola Gung47	658445
A0A0C5WND3	Putative long-chain fatty acid transport protein	H744_2c1163	GI:764067828|GI:765295014|EMBL-CDS:AJR07842.1|REFSEQ:WP_044622724.1	None	424	Gammaproteobacteria	NA-Bacteria	Pseudomonadota	Vibrionales	Vibrionaceae	Photobacterium	Photobacterium gaetbulicola Gung47	658445
A0A0C5WR47	Long-chain fatty acid transport protein	H744_2c2118	GI:764068768|GI:765295710|EMBL-CDS:AJR08782.1|REFSEQ:WP_044623420.1	None	394	Gammaproteobacteria	NA-Bacteria	Pseudomonadota	Vibrionales	Vibrionaceae	Photobacterium	Photobacterium gaetbulicola Gung47	658445
A0A0C5WZ31	Putative long-chain fatty acid transport protein	H744_2c1582	GI:764068241|GI:765295316|EMBL-CDS:AJR08255.1|REFSEQ:WP_044623026.1	None	432	Gammaproteobacteria	NA-Bacteria	Pseudomonadota	Vibrionales	Vibrionaceae	Photobacterium	Photobacterium gaetbulicola Gung47	658445
A0A0C5X076	Fatty acid transport protein	LIL_11094	GI:447095662|GI:764084474|EMBL-CDS:AJR13696.1|REFSEQ:WP_001172918.1	None	468	Spirochaetia	NA-Bacteria	Spirochaetota	Leptospirales	Leptospiraceae	Leptospira	Leptospira interrogans serovar Linhai str. 56609	1395589
A0A0C5VWM7	Transporter	AW14_07650	GI:764063510|GI:765310807|EMBL-CDS:AJR03526.1|REFSEQ:WP_044638239.1	None	518	Flavobacteriia	FCB group	Bacteroidota	Flavobacteriales	Flavobacteriaceae	Siansivirga	Siansivirga zeaxanthinifaciens CC-SAMT-1	1454006
A0A0C5W8H1	Putative long-chain fatty acid transport protein	H744_2c1162	GI:764067827|GI:765295013|EMBL-CDS:AJR07841.1|REFSEQ:WP_044622723.1	None	429	Gammaproteobacteria	NA-Bacteria	Pseudomonadota	Vibrionales	Vibrionaceae	Photobacterium	Photobacterium gaetbulicola Gung47	658445
A0A0C5WJ54	Putative outer membrane protein P1	H744_1c1187	GI:764066197|EMBL-CDS:AJR06212.1	None	362	Gammaproteobacteria	NA-Bacteria	Pseudomonadota	Vibrionales	Vibrionaceae	Photobacterium	Photobacterium gaetbulicola Gung47	658445
A0A0C5WLL6	Putative long-chain fatty acid transport protein	H744_2c1380	GI:764068044|GI:765295181|EMBL-CDS:AJR08058.1|REFSEQ:WP_044622891.1	None	407	Gammaproteobacteria	NA-Bacteria	Pseudomonadota	Vibrionales	Vibrionaceae	Photobacterium	Photobacterium gaetbulicola Gung47	658445
A0A0C5WMC7	Long-chain fatty acid transport protein	H744_2c1580	GI:765295314|GI:764068239|EMBL-CDS:AJR08253.1|REFSEQ:WP_044623024.1	None	432	Gammaproteobacteria	NA-Bacteria	Pseudomonadota	Vibrionales	Vibrionaceae	Photobacterium	Photobacterium gaetbulicola Gung47	658445
A0A0C5WND3	Putative long-chain fatty acid transport protein	H744_2c1163	GI:764067828|GI:765295014|EMBL-CDS:AJR07842.1|REFSEQ:WP_044622724.1	None	424	Gammaproteobacteria	NA-Bacteria	Pseudomonadota	Vibrionales	Vibrionaceae	Photobacterium	Photobacterium gaetbulicola Gung47	658445
A0A0C5WR47	Long-chain fatty acid transport protein	H744_2c2118	GI:764068768|GI:765295710|EMBL-CDS:AJR08782.1|REFSEQ:WP_044623420.1	None	394	Gammaproteobacteria	NA-Bacteria	Pseudomonadota	Vibrionales	Vibrionaceae	Photobacterium	Photobacterium gaetbulicola Gung47	658445
A0A0C5WZ31	Putative long-chain fatty acid transport protein	H744_2c1582	GI:764068241|GI:765295316|EMBL-CDS:AJR08255.1|REFSEQ:WP_044623026.1	None	432	Gammaproteobacteria	NA-Bacteria	Pseudomonadota	Vibrionales	Vibrionaceae	Photobacterium	Photobacterium gaetbulicola Gung47	658445
A0A0C5X076	Fatty acid transport protein	LIL_11094	GI:447095662|GI:764084474|EMBL-CDS:AJR13696.1|REFSEQ:WP_001172918.1	None	468	Spirochaetia	NA-Bacteria	Spirochaetota	Leptospirales	Leptospiraceae	Leptospira	Leptospira interrogans serovar Linhai str. 56609	1395589
A0A0C5SB33	Long-chain fatty acid transport protein	N805_16195	GI:764075218|GI:518299966|EMBL-CDS:AJQ48650.1|REFSEQ:WP_019470174.1	None	421	Gammaproteobacteria	NA-Bacteria	Pseudomonadota	Pseudomonadales	Pseudomonadaceae	Pseudomonas	Pseudomonas putida S13.1.2	1384061
A0A0C5UYT3	Long-chain fatty acid transport protein	YC6258_00435	GI:765287823|GI:764034251|EMBL-CDS:AJQ92485.1|REFSEQ:WP_044615535.1	None	433	Gammaproteobacteria	NA-Bacteria	Pseudomonadota	Oceanospirillales	Saccharospirillaceae	Gynuella	Gynuella sunshinyii YC6258	1445510
A0A0C5VWM7	Transporter	AW14_07650	GI:764063510|GI:765310807|EMBL-CDS:AJR03526.1|REFSEQ:WP_044638239.1	None	518	Flavobacteriia	FCB group	Bacteroidota	Flavobacteriales	Flavobacteriaceae	Siansivirga	Siansivirga zeaxanthinifaciens CC-SAMT-1	1454006
A0A0C5W8H1	Putative long-chain fatty acid transport protein	H744_2c1162	GI:764067827|GI:765295013|EMBL-CDS:AJR07841.1|REFSEQ:WP_044622723.1	None	429	Gammaproteobacteria	NA-Bacteria	Pseudomonadota	Vibrionales	Vibrionaceae	Photobacterium	Photobacterium gaetbulicola Gung47	658445
A0A0C5WJ54	Putative outer membrane protein P1	H744_1c1187	GI:764066197|EMBL-CDS:AJR06212.1	None	362	Gammaproteobacteria	NA-Bacteria	Pseudomonadota	Vibrionales	Vibrionaceae	Photobacterium	Photobacterium gaetbulicola Gung47	658445
A0A0C5WLL6	Putative long-chain fatty acid transport protein	H744_2c1380	GI:764068044|GI:765295181|EMBL-CDS:AJR08058.1|REFSEQ:WP_044622891.1	None	407	Gammaproteobacteria	NA-Bacteria	Pseudomonadota	Vibrionales	Vibrionaceae	Photobacterium	Photobacterium gaetbulicola Gung47	658445
A0A0C5WMC7	Long-chain fatty acid transport protein	H744_2c1580	GI:765295314|GI:764068239|EMBL-CDS:AJR08253.1|REFSEQ:WP_044623024.1	None	432	Gammaproteobacteria	NA-Bacteria	Pseudomonadota	Vibrionales	Vibrionaceae	Photobacterium	Photobacterium gaetbulicola Gung47	658445
A0A0C5WND3	Putative long-chain fatty acid transport protein	H744_2c1163	GI:764067828|GI:765295014|EMBL-CDS:AJR07842.1|REFSEQ:WP_044622724.1	None	424	Gammaproteobacteria	NA-Bacteria	Pseudomonadota	Vibrionales	Vibrionaceae	Photobacterium	Photobacterium gaetbulicola Gung47	658445
A0A0C5WR47	Long-chain fatty acid transport protein	H744_2c2118	GI:764068768|GI:765295710|EMBL-CDS:AJR08782.1|REFSEQ:WP_044623420.1	None	394	Gammaproteobacteria	NA-Bacteria	Pseudomonadota	Vibrionales	Vibrionaceae	Photobacterium	Photobacterium gaetbulicola Gung47	658445
A0A0C5WZ31	Putative long-chain fatty acid transport protein	H744_2c1582	GI:764068241|GI:765295316|EMBL-CDS:AJR08255.1|REFSEQ:WP_044623026.1	None	432	Gammaproteobacteria	NA-Bacteria	Pseudomonadota	Vibrionales	Vibrionaceae	Photobacterium	Photobacterium gaetbulicola Gung47	658445
A0A0C5X076	Fatty acid transport protein	LIL_11094	GI:447095662|GI:764084474|EMBL-CDS:AJR13696.1|REFSEQ:WP_001172918.1	None	468	Spirochaetia	NA-Bacteria	Spirochaetota	Leptospirales	Leptospiraceae	Leptospira	Leptospira interrogans serovar Linhai str. 56609	1395589
A0A0C5VWM7	Transporter	AW14_07650	GI:764063510|GI:765310807|EMBL-CDS:AJR03526.1|REFSEQ:WP_044638239.1	None	518	Flavobacteriia	FCB group	Bacteroidota	Flavobacteriales	Flavobacteriaceae	Siansivirga	Siansivirga zeaxanthinifaciens CC-SAMT-1	1454006
A0A0C5W8H1	Putative long-chain fatty acid transport protein	H744_2c1162	GI:764067827|GI:765295013|EMBL-CDS:AJR07841.1|REFSEQ:WP_044622723.1	None	429	Gammaproteobacteria	NA-Bacteria	Pseudomonadota	Vibrionales	Vibrionaceae	Photobacterium	Photobacterium gaetbulicola Gung47	658445
A0A0C5WJ54	Putative outer membrane protein P1	H744_1c1187	GI:764066197|EMBL-CDS:AJR06212.1	None	362	Gammaproteobacteria	NA-Bacteria	Pseudomonadota	Vibrionales	Vibrionaceae	Photobacterium	Photobacterium gaetbulicola Gung47	658445
A0A0C5WLL6	Putative long-chain fatty acid transport protein	H744_2c1380	GI:764068044|GI:765295181|EMBL-CDS:AJR08058.1|REFSEQ:WP_044622891.1	None	407	Gammaproteobacteria	NA-Bacteria	Pseudomonadota	Vibrionales	Vibrionaceae	Photobacterium	Photobacterium gaetbulicola Gung47	658445
A0A0C5WMC7	Long-chain fatty acid transport protein	H744_2c1580	GI:765295314|GI:764068239|EMBL-CDS:AJR08253.1|REFSEQ:WP_044623024.1	None	432	Gammaproteobacteria	NA-Bacteria	Pseudomonadota	Vibrionales	Vibrionaceae	Photobacterium	Photobacterium gaetbulicola Gung47	658445
A0A0C5WND3	Putative long-chain fatty acid transport protein	H744_2c1163	GI:764067828|GI:765295014|EMBL-CDS:AJR07842.1|REFSEQ:WP_044622724.1	None	424	Gammaproteobacteria	NA-Bacteria	Pseudomonadota	Vibrionales	Vibrionaceae	Photobacterium	Photobacterium gaetbulicola Gung47	658445
A0A0C5WR47	Long-chain fatty acid transport protein	H744_2c2118	GI:764068768|GI:765295710|EMBL-CDS:AJR08782.1|REFSEQ:WP_044623420.1	None	394	Gammaproteobacteria	NA-Bacteria	Pseudomonadota	Vibrionales	Vibrionaceae	Photobacterium	Photobacterium gaetbulicola Gung47	658445
A0A0C5WZ31	Putative long-chain fatty acid transport protein	H744_2c1582	GI:764068241|GI:765295316|EMBL-CDS:AJR08255.1|REFSEQ:WP_044623026.1	None	432	Gammaproteobacteria	NA-Bacteria	Pseudomonadota	Vibrionales	Vibrionaceae	Photobacterium	Photobacterium gaetbulicola Gung47	658445
A0A0C5X076	Fatty acid transport protein	LIL_11094	GI:447095662|GI:764084474|EMBL-CDS:AJR13696.1|REFSEQ:WP_001172918.1	None	468	Spirochaetia	NA-Bacteria	Spirochaetota	Leptospirales	Leptospiraceae	Leptospira	Leptospira interrogans serovar Linhai str. 56609	1395589
A0A0C5SB33	Long-chain fatty acid transport protein	N805_16195	GI:764075218|GI:518299966|EMBL-CDS:AJQ48650.1|REFSEQ:WP_019470174.1	None	421	Gammaproteobacteria	NA-Bacteria	Pseudomonadota	Pseudomonadales	Pseudomonadaceae	Pseudomonas	Pseudomonas putida S13.1.2	1384061
A0A0C5UYT3	Long-chain fatty acid transport protein	YC6258_00435	GI:765287823|GI:764034251|EMBL-CDS:AJQ92485.1|REFSEQ:WP_044615535.1	None	433	Gammaproteobacteria	NA-Bacteria	Pseudomonadota	Oceanospirillales	Saccharospirillaceae	Gynuella	Gynuella sunshinyii YC6258	1445510
A0A0C5VWM7	Transporter	AW14_07650	GI:764063510|GI:765310807|EMBL-CDS:AJR03526.1|REFSEQ:WP_044638239.1	None	518	Flavobacteriia	FCB group	Bacteroidota	Flavobacteriales	Flavobacteriaceae	Siansivirga	Siansivirga zeaxanthinifaciens CC-SAMT-1	1454006
A0A0C5W8H1	Putative long-chain fatty acid transport protein	H744_2c1162	GI:764067827|GI:765295013|EMBL-CDS:AJR07841.1|REFSEQ:WP_044622723.1	None	429	Gammaproteobacteria	NA-Bacteria	Pseudomonadota	Vibrionales	Vibrionaceae	Photobacterium	Photobacterium gaetbulicola Gung47	658445
A0A0C5WJ54	Putative outer membrane protein P1	H744_1c1187	GI:764066197|EMBL-CDS:AJR06212.1	None	362	Gammaproteobacteria	NA-Bacteria	Pseudomonadota	Vibrionales	Vibrionaceae	Photobacterium	Photobacterium gaetbulicola Gung47	658445
A0A0C5WLL6	Putative long-chain fatty acid transport protein	H744_2c1380	GI:764068044|GI:765295181|EMBL-CDS:AJR08058.1|REFSEQ:WP_044622891.1	None	407	Gammaproteobacteria	NA-Bacteria	Pseudomonadota	Vibrionales	Vibrionaceae	Photobacterium	Photobacterium gaetbulicola Gung47	658445
A0A0C5WMC7	Long-chain fatty acid transport protein	H744_2c1580	GI:765295314|GI:764068239|EMBL-CDS:AJR08253.1|REFSEQ:WP_044623024.1	None	432	Gammaproteobacteria	NA-Bacteria	Pseudomonadota	Vibrionales	Vibrionaceae	Photobacterium	Photobacterium gaetbulicola Gung47	658445
A0A0C5WND3	Putative long-chain fatty acid transport protein	H744_2c1163	GI:764067828|GI:765295014|EMBL-CDS:AJR07842.1|REFSEQ:WP_044622724.1	None	424	Gammaproteobacteria	NA-Bacteria	Pseudomonadota	Vibrionales	Vibrionaceae	Photobacterium	Photobacterium gaetbulicola Gung47	658445
A0A0C5WR47	Long-chain fatty acid transport protein	H744_2c2118	GI:764068768|GI:765295710|EMBL-CDS:AJR08782.1|REFSEQ:WP_044623420.1	None	394	Gammaproteobacteria	NA-Bacteria	Pseudomonadota	Vibrionales	Vibrionaceae	Photobacterium	Photobacterium gaetbulicola Gung47	658445
A0A0C5WZ31	Putative long-chain fatty acid transport protein	H744_2c1582	GI:764068241|GI:765295316|EMBL-CDS:AJR08255.1|REFSEQ:WP_044623026.1	None	432	Gammaproteobacteria	NA-Bacteria	Pseudomonadota	Vibrionales	Vibrionaceae	Photobacterium	Photobacterium gaetbulicola Gung47	658445
A0A0C5X076	Fatty acid transport protein	LIL_11094	GI:447095662|GI:764084474|EMBL-CDS:AJR13696.1|REFSEQ:WP_001172918.1	None	468	Spirochaetia	NA-Bacteria	Spirochaetota	Leptospirales	Leptospiraceae	Leptospira	Leptospira interrogans serovar Linhai str. 56609	1395589
A0A0C5VWM7	Transporter	AW14_07650	GI:764063510|GI:765310807|EMBL-CDS:AJR03526.1|REFSEQ:WP_044638239.1	None	518	Flavobacteriia	FCB group	Bacteroidota	Flavobacteriales	Flavobacteriaceae	Siansivirga	Siansivirga zeaxanthinifaciens CC-SAMT-1	1454006
A0A0C5W8H1	Putative long-chain fatty acid transport protein	H744_2c1162	GI:764067827|GI:765295013|EMBL-CDS:AJR07841.1|REFSEQ:WP_044622723.1	None	429	Gammaproteobacteria	NA-Bacteria	Pseudomonadota	Vibrionales	Vibrionaceae	Photobacterium	Photobacterium gaetbulicola Gung47	658445
A0A0C5WJ54	Putative outer membrane protein P1	H744_1c1187	GI:764066197|EMBL-CDS:AJR06212.1	None	362	Gammaproteobacteria	NA-Bacteria	Pseudomonadota	Vibrionales	Vibrionaceae	Photobacterium	Photobacterium gaetbulicola Gung47	658445
A0A0C5WLL6	Putative long-chain fatty acid transport protein	H744_2c1380	GI:764068044|GI:765295181|EMBL-CDS:AJR08058.1|REFSEQ:WP_044622891.1	None	407	Gammaproteobacteria	NA-Bacteria	Pseudomonadota	Vibrionales	Vibrionaceae	Photobacterium	Photobacterium gaetbulicola Gung47	658445
A0A0C5WMC7	Long-chain fatty acid transport protein	H744_2c1580	GI:765295314|GI:764068239|EMBL-CDS:AJR08253.1|REFSEQ:WP_044623024.1	None	432	Gammaproteobacteria	NA-Bacteria	Pseudomonadota	Vibrionales	Vibrionaceae	Photobacterium	Photobacterium gaetbulicola Gung47	658445
A0A0C5WND3	Putative long-chain fatty acid transport protein	H744_2c1163	GI:764067828|GI:765295014|EMBL-CDS:AJR07842.1|REFSEQ:WP_044622724.1	None	424	Gammaproteobacteria	NA-Bacteria	Pseudomonadota	Vibrionales	Vibrionaceae	Photobacterium	Photobacterium gaetbulicola Gung47	658445
A0A0C5WR47	Long-chain fatty acid transport protein	H744_2c2118	GI:764068768|GI:765295710|EMBL-CDS:AJR08782.1|REFSEQ:WP_044623420.1	None	394	Gammaproteobacteria	NA-Bacteria	Pseudomonadota	Vibrionales	Vibrionaceae	Photobacterium	Photobacterium gaetbulicola Gung47	658445
A0A0C5WZ31	Putative long-chain fatty acid transport protein	H744_2c1582	GI:764068241|GI:765295316|EMBL-CDS:AJR08255.1|REFSEQ:WP_044623026.1	None	432	Gammaproteobacteria	NA-Bacteria	Pseudomonadota	Vibrionales	Vibrionaceae	Photobacterium	Photobacterium gaetbulicola Gung47	658445
A0A0C5X076	Fatty acid transport protein	LIL_11094	GI:447095662|GI:764084474|EMBL-CDS:AJR13696.1|REFSEQ:WP_001172918.1	None	468	Spirochaetia	NA-Bacteria	Spirochaetota	Leptospirales	Leptospiraceae	Leptospira	Leptospira interrogans serovar Linhai str. 56609	1395589
A0A0C5SB33	Long-chain fatty acid transport protein	N805_16195	GI:764075218|GI:518299966|EMBL-CDS:AJQ48650.1|REFSEQ:WP_019470174.1	None	421	Gammaproteobacteria	NA-Bacteria	Pseudomonadota	Pseudomonadales	Pseudomonadaceae	Pseudomonas	Pseudomonas putida S13.1.2	1384061
A0A0C5UYT3	Long-chain fatty acid transport protein	YC6258_00435	GI:765287823|GI:764034251|EMBL-CDS:AJQ92485.1|REFSEQ:WP_044615535.1	None	433	Gammaproteobacteria	NA-Bacteria	Pseudomonadota	Oceanospirillales	Saccharospirillaceae	Gynuella	Gynuella sunshinyii YC6258	1445510
A0A0C5VWM7	Transporter	AW14_07650	GI:764063510|GI:765310807|EMBL-CDS:AJR03526.1|REFSEQ:WP_044638239.1	None	518	Flavobacteriia	FCB group	Bacteroidota	Flavobacteriales	Flavobacteriaceae	Siansivirga	Siansivirga zeaxanthinifaciens CC-SAMT-1	1454006
A0A0C5W8H1	Putative long-chain fatty acid transport protein	H744_2c1162	GI:764067827|GI:765295013|EMBL-CDS:AJR07841.1|REFSEQ:WP_044622723.1	None	429	Gammaproteobacteria	NA-Bacteria	Pseudomonadota	Vibrionales	Vibrionaceae	Photobacterium	Photobacterium gaetbulicola Gung47	658445
A0A0C5WJ54	Putative outer membrane protein P1	H744_1c1187	GI:764066197|EMBL-CDS:AJR06212.1	None	362	Gammaproteobacteria	NA-Bacteria	Pseudomonadota	Vibrionales	Vibrionaceae	Photobacterium	Photobacterium gaetbulicola Gung47	658445
A0A0C5WLL6	Putative long-chain fatty acid transport protein	H744_2c1380	GI:764068044|GI:765295181|EMBL-CDS:AJR08058.1|REFSEQ:WP_044622891.1	None	407	Gammaproteobacteria	NA-Bacteria	Pseudomonadota	Vibrionales	Vibrionaceae	Photobacterium	Photobacterium gaetbulicola Gung47	658445
A0A0C5WMC7	Long-chain fatty acid transport protein	H744_2c1580	GI:765295314|GI:764068239|EMBL-CDS:AJR08253.1|REFSEQ:WP_044623024.1	None	432	Gammaproteobacteria	NA-Bacteria	Pseudomonadota	Vibrionales	Vibrionaceae	Photobacterium	Photobacterium gaetbulicola Gung47	658445
A0A0C5WND3	Putative long-chain fatty acid transport protein	H744_2c1163	GI:764067828|GI:765295014|EMBL-CDS:AJR07842.1|REFSEQ:WP_044622724.1	None	424	Gammaproteobacteria	NA-Bacteria	Pseudomonadota	Vibrionales	Vibrionaceae	Photobacterium	Photobacterium gaetbulicola Gung47	658445
A0A0C5WR47	Long-chain fatty acid transport protein	H744_2c2118	GI:764068768|GI:765295710|EMBL-CDS:AJR08782.1|REFSEQ:WP_044623420.1	None	394	Gammaproteobacteria	NA-Bacteria	Pseudomonadota	Vibrionales	Vibrionaceae	Photobacterium	Photobacterium gaetbulicola Gung47	658445
A0A0C5WZ31	Putative long-chain fatty acid transport protein	H744_2c1582	GI:764068241|GI:765295316|EMBL-CDS:AJR08255.1|REFSEQ:WP_044623026.1	None	432	Gammaproteobacteria	NA-Bacteria	Pseudomonadota	Vibrionales	Vibrionaceae	Photobacterium	Photobacterium gaetbulicola Gung47	658445
A0A0C5X076	Fatty acid transport protein	LIL_11094	GI:447095662|GI:764084474|EMBL-CDS:AJR13696.1|REFSEQ:WP_001172918.1	None	468	Spirochaetia	NA-Bacteria	Spirochaetota	Leptospirales	Leptospiraceae	Leptospira	Leptospira interrogans serovar Linhai str. 56609	1395589
A0A0C5VWM7	Transporter	AW14_07650	GI:764063510|GI:765310807|EMBL-CDS:AJR03526.1|REFSEQ:WP_044638239.1	None	518	Flavobacteriia	FCB group	Bacteroidota	Flavobacteriales	Flavobacteriaceae	Siansivirga	Siansivirga zeaxanthinifaciens CC-SAMT-1	1454006
A0A0C5W8H1	Putative long-chain fatty acid transport protein	H744_2c1162	GI:764067827|GI:765295013|EMBL-CDS:AJR07841.1|REFSEQ:WP_044622723.1	None	429	Gammaproteobacteria	NA-Bacteria	Pseudomonadota	Vibrionales	Vibrionaceae	Photobacterium	Photobacterium gaetbulicola Gung47	658445
A0A0C5WJ54	Putative outer membrane protein P1	H744_1c1187	GI:764066197|EMBL-CDS:AJR06212.1	None	362	Gammaproteobacteria	NA-Bacteria	Pseudomonadota	Vibrionales	Vibrionaceae	Photobacterium	Photobacterium gaetbulicola Gung47	658445
A0A0C5WLL6	Putative long-chain fatty acid transport protein	H744_2c1380	GI:764068044|GI:765295181|EMBL-CDS:AJR08058.1|REFSEQ:WP_044622891.1	None	407	Gammaproteobacteria	NA-Bacteria	Pseudomonadota	Vibrionales	Vibrionaceae	Photobacterium	Photobacterium gaetbulicola Gung47	658445
A0A0C5WMC7	Long-chain fatty acid transport protein	H744_2c1580	GI:765295314|GI:764068239|EMBL-CDS:AJR08253.1|REFSEQ:WP_044623024.1	None	432	Gammaproteobacteria	NA-Bacteria	Pseudomonadota	Vibrionales	Vibrionaceae	Photobacterium	Photobacterium gaetbulicola Gung47	658445
A0A0C5WND3	Putative long-chain fatty acid transport protein	H744_2c1163	GI:764067828|GI:765295014|EMBL-CDS:AJR07842.1|REFSEQ:WP_044622724.1	None	424	Gammaproteobacteria	NA-Bacteria	Pseudomonadota	Vibrionales	Vibrionaceae	Photobacterium	Photobacterium gaetbulicola Gung47	658445
A0A0C5WR47	Long-chain fatty acid transport protein	H744_2c2118	GI:764068768|GI:765295710|EMBL-CDS:AJR08782.1|REFSEQ:WP_044623420.1	None	394	Gammaproteobacteria	NA-Bacteria	Pseudomonadota	Vibrionales	Vibrionaceae	Photobacterium	Photobacterium gaetbulicola Gung47	658445
A0A0C5WZ31	Putative long-chain fatty acid transport protein	H744_2c1582	GI:764068241|GI:765295316|EMBL-CDS:AJR08255.1|REFSEQ:WP_044623026.1	None	432	Gammaproteobacteria	NA-Bacteria	Pseudomonadota	Vibrionales	Vibrionaceae	Photobacterium	Photobacterium gaetbulicola Gung47	658445
A0A0C5X076	Fatty acid transport protein	LIL_11094	GI:447095662|GI:764084474|EMBL-CDS:AJR13696.1|REFSEQ:WP_001172918.1	None	468	Spirochaetia	NA-Bacteria	Spirochaetota	Leptospirales	Leptospiraceae	Leptospira	Leptospira interrogans serovar Linhai str. 56609	1395589
A0A0C5SB33	Long-chain fatty acid transport protein	N805_16195	GI:764075218|GI:518299966|EMBL-CDS:AJQ48650.1|REFSEQ:WP_019470174.1	None	421	Gammaproteobacteria	NA-Bacteria	Pseudomonadota	Pseudomonadales	Pseudomonadaceae	Pseudomonas	Pseudomonas putida S13.1.2	1384061
A0A0C5UYT3	Long-chain fatty acid transport protein	YC6258_00435	GI:765287823|GI:764034251|EMBL-CDS:AJQ92485.1|REFSEQ:WP_044615535.1	None	433	Gammaproteobacteria	NA-Bacteria	Pseudomonadota	Oceanospirillales	Saccharospirillaceae	Gynuella	Gynuella sunshinyii YC6258	1445510
A0A0C5VWM7	Transporter	AW14_07650	GI:764063510|GI:765310807|EMBL-CDS:AJR03526.1|REFSEQ:WP_044638239.1	None	518	Flavobacteriia	FCB group	Bacteroidota	Flavobacteriales	Flavobacteriaceae	Siansivirga	Siansivirga zeaxanthinifaciens CC-SAMT-1	1454006
A0A0C5W8H1	Putative long-chain fatty acid transport protein	H744_2c1162	GI:764067827|GI:765295013|EMBL-CDS:AJR07841.1|REFSEQ:WP_044622723.1	None	429	Gammaproteobacteria	NA-Bacteria	Pseudomonadota	Vibrionales	Vibrionaceae	Photobacterium	Photobacterium gaetbulicola Gung47	658445
A0A0C5WJ54	Putative outer membrane protein P1	H744_1c1187	GI:764066197|EMBL-CDS:AJR06212.1	None	362	Gammaproteobacteria	NA-Bacteria	Pseudomonadota	Vibrionales	Vibrionaceae	Photobacterium	Photobacterium gaetbulicola Gung47	658445
A0A0C5WLL6	Putative long-chain fatty acid transport protein	H744_2c1380	GI:764068044|GI:765295181|EMBL-CDS:AJR08058.1|REFSEQ:WP_044622891.1	None	407	Gammaproteobacteria	NA-Bacteria	Pseudomonadota	Vibrionales	Vibrionaceae	Photobacterium	Photobacterium gaetbulicola Gung47	658445
A0A0C5WMC7	Long-chain fatty acid transport protein	H744_2c1580	GI:765295314|GI:764068239|EMBL-CDS:AJR08253.1|REFSEQ:WP_044623024.1	None	432	Gammaproteobacteria	NA-Bacteria	Pseudomonadota	Vibrionales	Vibrionaceae	Photobacterium	Photobacterium gaetbulicola Gung47	658445
A0A0C5WND3	Putative long-chain fatty acid transport protein	H744_2c1163	GI:764067828|GI:765295014|EMBL-CDS:AJR07842.1|REFSEQ:WP_044622724.1	None	424	Gammaproteobacteria	NA-Bacteria	Pseudomonadota	Vibrionales	Vibrionaceae	Photobacterium	Photobacterium gaetbulicola Gung47	658445
A0A0C5WR47	Long-chain fatty acid transport protein	H744_2c2118	GI:764068768|GI:765295710|EMBL-CDS:AJR08782.1|REFSEQ:WP_044623420.1	None	394	Gammaproteobacteria	NA-Bacteria	Pseudomonadota	Vibrionales	Vibrionaceae	Photobacterium	Photobacterium gaetbulicola Gung47	658445
A0A0C5WZ31	Putative long-chain fatty acid transport protein	H744_2c1582	GI:764068241|GI:765295316|EMBL-CDS:AJR08255.1|REFSEQ:WP_044623026.1	None	432	Gammaproteobacteria	NA-Bacteria	Pseudomonadota	Vibrionales	Vibrionaceae	Photobacterium	Photobacterium gaetbulicola Gung47	658445
A0A0C5X076	Fatty acid transport protein	LIL_11094	GI:447095662|GI:764084474|EMBL-CDS:AJR13696.1|REFSEQ:WP_001172918.1	None	468	Spirochaetia	NA-Bacteria	Spirochaetota	Leptospirales	Leptospiraceae	Leptospira	Leptospira interrogans serovar Linhai str. 56609	1395589
A0A0C5VWM7	Transporter	AW14_07650	GI:764063510|GI:765310807|EMBL-CDS:AJR03526.1|REFSEQ:WP_044638239.1	None	518	Flavobacteriia	FCB group	Bacteroidota	Flavobacteriales	Flavobacteriaceae	Siansivirga	Siansivirga zeaxanthinifaciens CC-SAMT-1	1454006
A0A0C5W8H1	Putative long-chain fatty acid transport protein	H744_2c1162	GI:764067827|GI:765295013|EMBL-CDS:AJR07841.1|REFSEQ:WP_044622723.1	None	429	Gammaproteobacteria	NA-Bacteria	Pseudomonadota	Vibrionales	Vibrionaceae	Photobacterium	Photobacterium gaetbulicola Gung47	658445
A0A0C5WJ54	Putative outer membrane protein P1	H744_1c1187	GI:764066197|EMBL-CDS:AJR06212.1	None	362	Gammaproteobacteria	NA-Bacteria	Pseudomonadota	Vibrionales	Vibrionaceae	Photobacterium	Photobacterium gaetbulicola Gung47	658445
A0A0C5WLL6	Putative long-chain fatty acid transport protein	H744_2c1380	GI:764068044|GI:765295181|EMBL-CDS:AJR08058.1|REFSEQ:WP_044622891.1	None	407	Gammaproteobacteria	NA-Bacteria	Pseudomonadota	Vibrionales	Vibrionaceae	Photobacterium	Photobacterium gaetbulicola Gung47	658445
A0A0C5WMC7	Long-chain fatty acid transport protein	H744_2c1580	GI:765295314|GI:764068239|EMBL-CDS:AJR08253.1|REFSEQ:WP_044623024.1	None	432	Gammaproteobacteria	NA-Bacteria	Pseudomonadota	Vibrionales	Vibrionaceae	Photobacterium	Photobacterium gaetbulicola Gung47	658445
A0A0C5WND3	Putative long-chain fatty acid transport protein	H744_2c1163	GI:764067828|GI:765295014|EMBL-CDS:AJR07842.1|REFSEQ:WP_044622724.1	None	424	Gammaproteobacteria	NA-Bacteria	Pseudomonadota	Vibrionales	Vibrionaceae	Photobacterium	Photobacterium gaetbulicola Gung47	658445
A0A0C5WR47	Long-chain fatty acid transport protein	H744_2c2118	GI:764068768|GI:765295710|EMBL-CDS:AJR08782.1|REFSEQ:WP_044623420.1	None	394	Gammaproteobacteria	NA-Bacteria	Pseudomonadota	Vibrionales	Vibrionaceae	Photobacterium	Photobacterium gaetbulicola Gung47	658445
A0A0C5WZ31	Putative long-chain fatty acid transport protein	H744_2c1582	GI:764068241|GI:765295316|EMBL-CDS:AJR08255.1|REFSEQ:WP_044623026.1	None	432	Gammaproteobacteria	NA-Bacteria	Pseudomonadota	Vibrionales	Vibrionaceae	Photobacterium	Photobacterium gaetbulicola Gung47	658445
A0A0C5X076	Fatty acid transport protein	LIL_11094	GI:447095662|GI:764084474|EMBL-CDS:AJR13696.1|REFSEQ:WP_001172918.1	None	468	Spirochaetia	NA-Bacteria	Spirochaetota	Leptospirales	Leptospiraceae	Leptospira	Leptospira interrogans serovar Linhai str. 56609	1395589
A0A0C5SB33	Long-chain fatty acid transport protein	N805_16195	GI:764075218|GI:518299966|EMBL-CDS:AJQ48650.1|REFSEQ:WP_019470174.1	None	421	Gammaproteobacteria	NA-Bacteria	Pseudomonadota	Pseudomonadales	Pseudomonadaceae	Pseudomonas	Pseudomonas putida S13.1.2	1384061
A0A0C5UYT3	Long-chain fatty acid transport protein	YC6258_00435	GI:765287823|GI:764034251|EMBL-CDS:AJQ92485.1|REFSEQ:WP_044615535.1	None	433	Gammaproteobacteria	NA-Bacteria	Pseudomonadota	Oceanospirillales	Saccharospirillaceae	Gynuella	Gynuella sunshinyii YC6258	1445510
A0A0C5VWM7	Transporter	AW14_07650	GI:764063510|GI:765310807|EMBL-CDS:AJR03526.1|REFSEQ:WP_044638239.1	None	518	Flavobacteriia	FCB group	Bacteroidota	Flavobacteriales	Flavobacteriaceae	Siansivirga	Siansivirga zeaxanthinifaciens CC-SAMT-1	1454006
A0A0C5W8H1	Putative long-chain fatty acid transport protein	H744_2c1162	GI:764067827|GI:765295013|EMBL-CDS:AJR07841.1|REFSEQ:WP_044622723.1	None	429	Gammaproteobacteria	NA-Bacteria	Pseudomonadota	Vibrionales	Vibrionaceae	Photobacterium	Photobacterium gaetbulicola Gung47	658445
A0A0C5WJ54	Putative outer membrane protein P1	H744_1c1187	GI:764066197|EMBL-CDS:AJR06212.1	None	362	Gammaproteobacteria	NA-Bacteria	Pseudomonadota	Vibrionales	Vibrionaceae	Photobacterium	Photobacterium gaetbulicola Gung47	658445
A0A0C5WLL6	Putative long-chain fatty acid transport protein	H744_2c1380	GI:764068044|GI:765295181|EMBL-CDS:AJR08058.1|REFSEQ:WP_044622891.1	None	407	Gammaproteobacteria	NA-Bacteria	Pseudomonadota	Vibrionales	Vibrionaceae	Photobacterium	Photobacterium gaetbulicola Gung47	658445
A0A0C5WMC7	Long-chain fatty acid transport protein	H744_2c1580	GI:765295314|GI:764068239|EMBL-CDS:AJR08253.1|REFSEQ:WP_044623024.1	None	432	Gammaproteobacteria	NA-Bacteria	Pseudomonadota	Vibrionales	Vibrionaceae	Photobacterium	Photobacterium gaetbulicola Gung47	658445
A0A0C5WND3	Putative long-chain fatty acid transport protein	H744_2c1163	GI:764067828|GI:765295014|EMBL-CDS:AJR07842.1|REFSEQ:WP_044622724.1	None	424	Gammaproteobacteria	NA-Bacteria	Pseudomonadota	Vibrionales	Vibrionaceae	Photobacterium	Photobacterium gaetbulicola Gung47	658445
A0A0C5WR47	Long-chain fatty acid transport protein	H744_2c2118	GI:764068768|GI:765295710|EMBL-CDS:AJR08782.1|REFSEQ:WP_044623420.1	None	394	Gammaproteobacteria	NA-Bacteria	Pseudomonadota	Vibrionales	Vibrionaceae	Photobacterium	Photobacterium gaetbulicola Gung47	658445
A0A0C5WZ31	Putative long-chain fatty acid transport protein	H744_2c1582	GI:764068241|GI:765295316|EMBL-CDS:AJR08255.1|REFSEQ:WP_044623026.1	None	432	Gammaproteobacteria	NA-Bacteria	Pseudomonadota	Vibrionales	Vibrionaceae	Photobacterium	Photobacterium gaetbulicola Gung47	658445
A0A0C5X076	Fatty acid transport protein	LIL_11094	GI:447095662|GI:764084474|EMBL-CDS:AJR13696.1|REFSEQ:WP_001172918.1	None	468	Spirochaetia	NA-Bacteria	Spirochaetota	Leptospirales	Leptospiraceae	Leptospira	Leptospira interrogans serovar Linhai str. 56609	1395589
A0A0C5VWM7	Transporter	AW14_07650	GI:764063510|GI:765310807|EMBL-CDS:AJR03526.1|REFSEQ:WP_044638239.1	None	518	Flavobacteriia	FCB group	Bacteroidota	Flavobacteriales	Flavobacteriaceae	Siansivirga	Siansivirga zeaxanthinifaciens CC-SAMT-1	1454006
A0A0C5W8H1	Putative long-chain fatty acid transport protein	H744_2c1162	GI:764067827|GI:765295013|EMBL-CDS:AJR07841.1|REFSEQ:WP_044622723.1	None	429	Gammaproteobacteria	NA-Bacteria	Pseudomonadota	Vibrionales	Vibrionaceae	Photobacterium	Photobacterium gaetbulicola Gung47	658445
A0A0C5WJ54	Putative outer membrane protein P1	H744_1c1187	GI:764066197|EMBL-CDS:AJR06212.1	None	362	Gammaproteobacteria	NA-Bacteria	Pseudomonadota	Vibrionales	Vibrionaceae	Photobacterium	Photobacterium gaetbulicola Gung47	658445
A0A0C5WLL6	Putative long-chain fatty acid transport protein	H744_2c1380	GI:764068044|GI:765295181|EMBL-CDS:AJR08058.1|REFSEQ:WP_044622891.1	None	407	Gammaproteobacteria	NA-Bacteria	Pseudomonadota	Vibrionales	Vibrionaceae	Photobacterium	Photobacterium gaetbulicola Gung47	658445
A0A0C5WMC7	Long-chain fatty acid transport protein	H744_2c1580	GI:765295314|GI:764068239|EMBL-CDS:AJR08253.1|REFSEQ:WP_044623024.1	None	432	Gammaproteobacteria	NA-Bacteria	Pseudomonadota	Vibrionales	Vibrionaceae	Photobacterium	Photobacterium gaetbulicola Gung47	658445
A0A0C5WND3	Putative long-chain fatty acid transport protein	H744_2c1163	GI:764067828|GI:765295014|EMBL-CDS:AJR07842.1|REFSEQ:WP_044622724.1	None	424	Gammaproteobacteria	NA-Bacteria	Pseudomonadota	Vibrionales	Vibrionaceae	Photobacterium	Photobacterium gaetbulicola Gung47	658445
A0A0C5WR47	Long-chain fatty acid transport protein	H744_2c2118	GI:764068768|GI:765295710|EMBL-CDS:AJR08782.1|REFSEQ:WP_044623420.1	None	394	Gammaproteobacteria	NA-Bacteria	Pseudomonadota	Vibrionales	Vibrionaceae	Photobacterium	Photobacterium gaetbulicola Gung47	658445
A0A0C5WZ31	Putative long-chain fatty acid transport protein	H744_2c1582	GI:764068241|GI:765295316|EMBL-CDS:AJR08255.1|REFSEQ:WP_044623026.1	None	432	Gammaproteobacteria	NA-Bacteria	Pseudomonadota	Vibrionales	Vibrionaceae	Photobacterium	Photobacterium gaetbulicola Gung47	658445
A0A0C5X076	Fatty acid transport protein	LIL_11094	GI:447095662|GI:764084474|EMBL-CDS:AJR13696.1|REFSEQ:WP_001172918.1	None	468	Spirochaetia	NA-Bacteria	Spirochaetota	Leptospirales	Leptospiraceae	Leptospira	Leptospira interrogans serovar Linhai str. 56609	1395589
A0A0C5SB33	Long-chain fatty acid transport protein	N805_16195	GI:764075218|GI:518299966|EMBL-CDS:AJQ48650.1|REFSEQ:WP_019470174.1	None	421	Gammaproteobacteria	NA-Bacteria	Pseudomonadota	Pseudomonadales	Pseudomonadaceae	Pseudomonas	Pseudomonas putida S13.1.2	1384061
A0A0C5UYT3	Long-chain fatty acid transport protein	YC6258_00435	GI:765287823|GI:764034251|EMBL-CDS:AJQ92485.1|REFSEQ:WP_044615535.1	None	433	Gammaproteobacteria	NA-Bacteria	Pseudomonadota	Oceanospirillales	Saccharospirillaceae	Gynuella	Gynuella sunshinyii YC6258	1445510
A0A0C5VWM7	Transporter	AW14_07650	GI:764063510|GI:765310807|EMBL-CDS:AJR03526.1|REFSEQ:WP_044638239.1	None	518	Flavobacteriia	FCB group	Bacteroidota	Flavobacteriales	Flavobacteriaceae	Siansivirga	Siansivirga zeaxanthinifaciens CC-SAMT-1	1454006
A0A0C5W8H1	Putative long-chain fatty acid transport protein	H744_2c1162	GI:764067827|GI:765295013|EMBL-CDS:AJR07841.1|REFSEQ:WP_044622723.1	None	429	Gammaproteobacteria	NA-Bacteria	Pseudomonadota	Vibrionales	Vibrionaceae	Photobacterium	Photobacterium gaetbulicola Gung47	658445
A0A0C5WJ54	Putative outer membrane protein P1	H744_1c1187	GI:764066197|EMBL-CDS:AJR06212.1	None	362	Gammaproteobacteria	NA-Bacteria	Pseudomonadota	Vibrionales	Vibrionaceae	Photobacterium	Photobacterium gaetbulicola Gung47	658445
A0A0C5WLL6	Putative long-chain fatty acid transport protein	H744_2c1380	GI:764068044|GI:765295181|EMBL-CDS:AJR08058.1|REFSEQ:WP_044622891.1	None	407	Gammaproteobacteria	NA-Bacteria	Pseudomonadota	Vibrionales	Vibrionaceae	Photobacterium	Photobacterium gaetbulicola Gung47	658445
A0A0C5WMC7	Long-chain fatty acid transport protein	H744_2c1580	GI:765295314|GI:764068239|EMBL-CDS:AJR08253.1|REFSEQ:WP_044623024.1	None	432	Gammaproteobacteria	NA-Bacteria	Pseudomonadota	Vibrionales	Vibrionaceae	Photobacterium	Photobacterium gaetbulicola Gung47	658445
A0A0C5WND3	Putative long-chain fatty acid transport protein	H744_2c1163	GI:764067828|GI:765295014|EMBL-CDS:AJR07842.1|REFSEQ:WP_044622724.1	None	424	Gammaproteobacteria	NA-Bacteria	Pseudomonadota	Vibrionales	Vibrionaceae	Photobacterium	Photobacterium gaetbulicola Gung47	658445
A0A0C5WR47	Long-chain fatty acid transport protein	H744_2c2118	GI:764068768|GI:765295710|EMBL-CDS:AJR08782.1|REFSEQ:WP_044623420.1	None	394	Gammaproteobacteria	NA-Bacteria	Pseudomonadota	Vibrionales	Vibrionaceae	Photobacterium	Photobacterium gaetbulicola Gung47	658445
A0A0C5WZ31	Putative long-chain fatty acid transport protein	H744_2c1582	GI:764068241|GI:765295316|EMBL-CDS:AJR08255.1|REFSEQ:WP_044623026.1	None	432	Gammaproteobacteria	NA-Bacteria	Pseudomonadota	Vibrionales	Vibrionaceae	Photobacterium	Photobacterium gaetbulicola Gung47	658445
A0A0C5X076	Fatty acid transport protein	LIL_11094	GI:447095662|GI:764084474|EMBL-CDS:AJR13696.1|REFSEQ:WP_001172918.1	None	468	Spirochaetia	NA-Bacteria	Spirochaetota	Leptospirales	Leptospiraceae	Leptospira	Leptospira interrogans serovar Linhai str. 56609	1395589
A0A0C5VWM7	Transporter	AW14_07650	GI:764063510|GI:765310807|EMBL-CDS:AJR03526.1|REFSEQ:WP_044638239.1	None	518	Flavobacteriia	FCB group	Bacteroidota	Flavobacteriales	Flavobacteriaceae	Siansivirga	Siansivirga zeaxanthinifaciens CC-SAMT-1	1454006
A0A0C5W8H1	Putative long-chain fatty acid transport protein	H744_2c1162	GI:764067827|GI:765295013|EMBL-CDS:AJR07841.1|REFSEQ:WP_044622723.1	None	429	Gammaproteobacteria	NA-Bacteria	Pseudomonadota	Vibrionales	Vibrionaceae	Photobacterium	Photobacterium gaetbulicola Gung47	658445
A0A0C5WJ54	Putative outer membrane protein P1	H744_1c1187	GI:764066197|EMBL-CDS:AJR06212.1	None	362	Gammaproteobacteria	NA-Bacteria	Pseudomonadota	Vibrionales	Vibrionaceae	Photobacterium	Photobacterium gaetbulicola Gung47	658445
A0A0C5WLL6	Putative long-chain fatty acid transport protein	H744_2c1380	GI:764068044|GI:765295181|EMBL-CDS:AJR08058.1|REFSEQ:WP_044622891.1	None	407	Gammaproteobacteria	NA-Bacteria	Pseudomonadota	Vibrionales	Vibrionaceae	Photobacterium	Photobacterium gaetbulicola Gung47	658445
A0A0C5WMC7	Long-chain fatty acid transport protein	H744_2c1580	GI:765295314|GI:764068239|EMBL-CDS:AJR08253.1|REFSEQ:WP_044623024.1	None	432	Gammaproteobacteria	NA-Bacteria	Pseudomonadota	Vibrionales	Vibrionaceae	Photobacterium	Photobacterium gaetbulicola Gung47	658445
A0A0C5WND3	Putative long-chain fatty acid transport protein	H744_2c1163	GI:764067828|GI:765295014|EMBL-CDS:AJR07842.1|REFSEQ:WP_044622724.1	None	424	Gammaproteobacteria	NA-Bacteria	Pseudomonadota	Vibrionales	Vibrionaceae	Photobacterium	Photobacterium gaetbulicola Gung47	658445
A0A0C5WR47	Long-chain fatty acid transport protein	H744_2c2118	GI:764068768|GI:765295710|EMBL-CDS:AJR08782.1|REFSEQ:WP_044623420.1	None	394	Gammaproteobacteria	NA-Bacteria	Pseudomonadota	Vibrionales	Vibrionaceae	Photobacterium	Photobacterium gaetbulicola Gung47	658445
A0A0C5WZ31	Putative long-chain fatty acid transport protein	H744_2c1582	GI:764068241|GI:765295316|EMBL-CDS:AJR08255.1|REFSEQ:WP_044623026.1	None	432	Gammaproteobacteria	NA-Bacteria	Pseudomonadota	Vibrionales	Vibrionaceae	Photobacterium	Photobacterium gaetbulicola Gung47	658445
A0A0C5X076	Fatty acid transport protein	LIL_11094	GI:447095662|GI:764084474|EMBL-CDS:AJR13696.1|REFSEQ:WP_001172918.1	None	468	Spirochaetia	NA-Bacteria	Spirochaetota	Leptospirales	Leptospiraceae	Leptospira	Leptospira interrogans serovar Linhai str. 56609	1395589
A0A0C5SB33	Long-chain fatty acid transport protein	N805_16195	GI:764075218|GI:518299966|EMBL-CDS:AJQ48650.1|REFSEQ:WP_019470174.1	None	421	Gammaproteobacteria	NA-Bacteria	Pseudomonadota	Pseudomonadales	Pseudomonadaceae	Pseudomonas	Pseudomonas putida S13.1.2	1384061
A0A0C5UYT3	Long-chain fatty acid transport protein	YC6258_00435	GI:765287823|GI:764034251|EMBL-CDS:AJQ92485.1|REFSEQ:WP_044615535.1	None	433	Gammaproteobacteria	NA-Bacteria	Pseudomonadota	Oceanospirillales	Saccharospirillaceae	Gynuella	Gynuella sunshinyii YC6258	1445510
A0A0C5VWM7	Transporter	AW14_07650	GI:764063510|GI:765310807|EMBL-CDS:AJR03526.1|REFSEQ:WP_044638239.1	None	518	Flavobacteriia	FCB group	Bacteroidota	Flavobacteriales	Flavobacteriaceae	Siansivirga	Siansivirga zeaxanthinifaciens CC-SAMT-1	1454006
A0A0C5W8H1	Putative long-chain fatty acid transport protein	H744_2c1162	GI:764067827|GI:765295013|EMBL-CDS:AJR07841.1|REFSEQ:WP_044622723.1	None	429	Gammaproteobacteria	NA-Bacteria	Pseudomonadota	Vibrionales	Vibrionaceae	Photobacterium	Photobacterium gaetbulicola Gung47	658445
A0A0C5WJ54	Putative outer membrane protein P1	H744_1c1187	GI:764066197|EMBL-CDS:AJR06212.1	None	362	Gammaproteobacteria	NA-Bacteria	Pseudomonadota	Vibrionales	Vibrionaceae	Photobacterium	Photobacterium gaetbulicola Gung47	658445
A0A0C5WLL6	Putative long-chain fatty acid transport protein	H744_2c1380	GI:764068044|GI:765295181|EMBL-CDS:AJR08058.1|REFSEQ:WP_044622891.1	None	407	Gammaproteobacteria	NA-Bacteria	Pseudomonadota	Vibrionales	Vibrionaceae	Photobacterium	Photobacterium gaetbulicola Gung47	658445
A0A0C5WMC7	Long-chain fatty acid transport protein	H744_2c1580	GI:765295314|GI:764068239|EMBL-CDS:AJR08253.1|REFSEQ:WP_044623024.1	None	432	Gammaproteobacteria	NA-Bacteria	Pseudomonadota	Vibrionales	Vibrionaceae	Photobacterium	Photobacterium gaetbulicola Gung47	658445
A0A0C5WND3	Putative long-chain fatty acid transport protein	H744_2c1163	GI:764067828|GI:765295014|EMBL-CDS:AJR07842.1|REFSEQ:WP_044622724.1	None	424	Gammaproteobacteria	NA-Bacteria	Pseudomonadota	Vibrionales	Vibrionaceae	Photobacterium	Photobacterium gaetbulicola Gung47	658445
A0A0C5WR47	Long-chain fatty acid transport protein	H744_2c2118	GI:764068768|GI:765295710|EMBL-CDS:AJR08782.1|REFSEQ:WP_044623420.1	None	394	Gammaproteobacteria	NA-Bacteria	Pseudomonadota	Vibrionales	Vibrionaceae	Photobacterium	Photobacterium gaetbulicola Gung47	658445
A0A0C5WZ31	Putative long-chain fatty acid transport protein	H744_2c1582	GI:764068241|GI:765295316|EMBL-CDS:AJR08255.1|REFSEQ:WP_044623026.1	None	432	Gammaproteobacteria	NA-Bacteria	Pseudomonadota	Vibrionales	Vibrionaceae	Photobacterium	Photobacterium gaetbulicola Gung47	658445
A0A0C5X076	Fatty acid transport protein	LIL_11094	GI:447095662|GI:764084474|EMBL-CDS:AJR13696.1|REFSEQ:WP_001172918.1	None	468	Spirochaetia	NA-Bacteria	Spirochaetota	Leptospirales	Leptospiraceae	Leptospira	Leptospira interrogans serovar Linhai str. 56609	1395589
A0A0C5WMC7	Long-chain fatty acid transport protein	H744_2c1580	GI:765295314|GI:764068239|EMBL-CDS:AJR08253.1|REFSEQ:WP_044623024.1	None	432	Gammaproteobacteria	NA-Bacteria	Pseudomonadota	Vibrionales	Vibrionaceae	Photobacterium	Photobacterium gaetbulicola Gung47	658445
A0A0C5WND3	Putative long-chain fatty acid transport protein	H744_2c1163	GI:764067828|GI:765295014|EMBL-CDS:AJR07842.1|REFSEQ:WP_044622724.1	None	424	Gammaproteobacteria	NA-Bacteria	Pseudomonadota	Vibrionales	Vibrionaceae	Photobacterium	Photobacterium gaetbulicola Gung47	658445
A0A0C5WR47	Long-chain fatty acid transport protein	H744_2c2118	GI:764068768|GI:765295710|EMBL-CDS:AJR08782.1|REFSEQ:WP_044623420.1	None	394	Gammaproteobacteria	NA-Bacteria	Pseudomonadota	Vibrionales	Vibrionaceae	Photobacterium	Photobacterium gaetbulicola Gung47	658445
A0A0C5WZ31	Putative long-chain fatty acid transport protein	H744_2c1582	GI:764068241|GI:765295316|EMBL-CDS:AJR08255.1|REFSEQ:WP_044623026.1	None	432	Gammaproteobacteria	NA-Bacteria	Pseudomonadota	Vibrionales	Vibrionaceae	Photobacterium	Photobacterium gaetbulicola Gung47	658445
A0A0C5X076	Fatty acid transport protein	LIL_11094	GI:447095662|GI:764084474|EMBL-CDS:AJR13696.1|REFSEQ:WP_001172918.1	None	468	Spirochaetia	NA-Bacteria	Spirochaetota	Leptospirales	Leptospiraceae	Leptospira	Leptospira interrogans serovar Linhai str. 56609	1395589
A0A0C5X7T8	Fatty acid transport protein	LIL_13113	GI:771556564|GI:764086493|EMBL-CDS:AJR15715.1|REFSEQ:WP_045192985.1	None	473	Spirochaetia	NA-Bacteria	Spirochaetota	Leptospirales	Leptospiraceae	Leptospira	Leptospira interrogans serovar Linhai str. 56609	1395589
A0A0C5XKH6	Long-chain fatty acid transporter	TZ53_04480	GI:646524001|GI:764453018|EMBL-CDS:AJR23132.1|REFSEQ:WP_025549607.1	None	434	Alphaproteobacteria	NA-Bacteria	Pseudomonadota	Sphingomonadales	Sphingomonadaceae	Sphingobium	Sphingobium sp. YBL2	484429
A0A0C6ELC4	Long-chain fatty acid transport protein	None	GI:1101465967|GI:1062785771|GI:817628204|GI:1062754349|GI:961421703|GI:1062741971|GI:1062748272|GI:974292552|GI:1062335197|GI:1062729518|GI:1062858876|GI:761594267|GI:489225087|GI:1062873876|GI:1062733381|GI:974316723|GI:957651825|GI:1062723476|EMBL-CDS:MUI33979.1|EMBL-CDS:OZO14754.1|EMBL-CDS:QJE83728.1|EMBL-CDS:RPW74732.1|REFSEQ:WP_003133490.1	None	424	Gammaproteobacteria	NA-Bacteria	Pseudomonadota	Pseudomonadales	Pseudomonadaceae	Pseudomonas	Pseudomonas aeruginosa	287
A0A0C6F1U8	Long-chain fatty acid transporter	Maq22A_c17400	GI:985608199|GI:760869000|EMBL-CDS:BAQ46596.1|REFSEQ:WP_060847694.1	None	419	Alphaproteobacteria	NA-Bacteria	Pseudomonadota	Hyphomicrobiales	Methylobacteriaceae	Methylobacterium	Methylobacterium aquaticum	270351
A0A0C6FPM7	Aromatic hydrocarbon degradation protein	Maq22A_c06400	GI:760867034|GI:985606609|EMBL-CDS:BAQ44630.1|REFSEQ:WP_060846104.1	None	431	Alphaproteobacteria	NA-Bacteria	Pseudomonadota	Hyphomicrobiales	Methylobacteriaceae	Methylobacterium	Methylobacterium aquaticum	270351
A0A0C6P1P6	Putative fatty acid transport system| membrane protein	BN112_1722	GI:489906688|GI:408768867|GI:412339033|EMBL-CDS:CCJ53639.1|REFSEQ:WP_003810111.1|REFSEQ:YP_006967788.1	None	434	Betaproteobacteria	NA-Bacteria	Pseudomonadota	Burkholderiales	Alcaligenaceae	Bordetella	Bordetella bronchiseptica 253	568707
A0A0C9M065	DNA| contig: SP611	SP6_11_01060	GI:739714279|EMBL-CDS:GAN12605.1|REFSEQ:WP_037568083.1	None	434	Alphaproteobacteria	NA-Bacteria	Pseudomonadota	Sphingomonadales	Sphingomonadaceae	Sphingomonas	Sphingomonas paucimobilis NBRC 13935	1219050
A0A0C9PZ81	Outer membrane transport protein	BROSI_A0357	GI:918692059|EMBL-CDS:GAN31853.1|REFSEQ:WP_052561798.1	None	421	Candidatus Brocadiia	PVC group	Planctomycetota	Candidatus Brocadiales	Candidatus Brocadiaceae	Candidatus Brocadia	Candidatus Brocadia sinica JPN1	1197129
A0A0D0ELZ6	Transporter	IW18_08310	GI:1215302407|GI:752501021|GI:753211816|EMBL-CDS:KIO53305.1|REFSEQ:WP_041517130.1	None	501	Flavobacteriia	FCB group	Bacteroidota	Flavobacteriales	Flavobacteriaceae	Flavobacterium	Flavobacterium hibernum	37752
A0A0D0G054	Long-chain fatty acid transport protein	TH53_05250	GI:753450233|GI:754461246|EMBL-CDS:KIO78179.1|REFSEQ:WP_041879175.1	None	511	Sphingobacteriia	FCB group	Bacteroidota	Sphingobacteriales	Sphingobacteriaceae	Pedobacter	Pedobacter lusitanus	1503925
A0A0D0GKR9	Long-chain fatty acid transporter	TH53_22900	GI:753446802|GI:754468652|EMBL-CDS:KIO75041.1|REFSEQ:WP_041886040.1	None	404	Sphingobacteriia	FCB group	Bacteroidota	Sphingobacteriales	Sphingobacteriaceae	Pedobacter	Pedobacter lusitanus	1503925
A0A0D0INB7	Membrane protein	SN15_17410	GI:756167196|GI:755274938|EMBL-CDS:KIP80118.1|REFSEQ:WP_042615362.1	None	447	Gammaproteobacteria	NA-Bacteria	Pseudomonadota	Xanthomonadales	Xanthomonadaceae	Stenotrophomonas	Stenotrophomonas maltophilia	40324
A0A0D0ITA3	Membrane protein	ST44_08350	GI:755254154|GI:755584116|EMBL-CDS:KIP61922.1|REFSEQ:WP_042519476.1	None	520	Bacteroidia	FCB group	Bacteroidota	Bacteroidales	Prevotellaceae	Prevotella	Prevotella pectinovora	1602169
A0A0D0IU45	Long-chain fatty acid transport protein	RU08_20830	GI:755305443|GI:755686488|EMBL-CDS:KIP96697.1|REFSEQ:WP_042555751.1	None	429	Gammaproteobacteria	NA-Bacteria	Pseudomonadota	Pseudomonadales	Pseudomonadaceae	Pseudomonas	Pseudomonas fulva	47880
A0A0D0KHR0	Long-chain fatty acid transporter	RU07_19320	GI:756171175|GI:755310844|EMBL-CDS:KIP98878.1|REFSEQ:WP_042619281.1	None	420	Alphaproteobacteria	NA-Bacteria	Pseudomonadota	Hyphomicrobiales	Rhizobiaceae	Agrobacterium	Agrobacterium tumefaciens	358
A0A0D0LTA4	Transporter	RT99_10420	GI:755334501|GI:755731168|EMBL-CDS:KIQ21824.1|REFSEQ:WP_042564687.1	None	500	Flavobacteriia	FCB group	Bacteroidota	Flavobacteriales	Flavobacteriaceae	Flavobacterium	Flavobacterium sp. MEB061	1587524
A0A0D0NIM7	Long-chain fatty acid transport protein	RL74_12380	GI:756406894|GI:757177564|EMBL-CDS:KIQ59091.1|REFSEQ:WP_042730079.1	None	426	Gammaproteobacteria	NA-Bacteria	Pseudomonadota	Pseudomonadales	Pseudomonadaceae	Pseudomonas	Pseudomonas fluorescens	294
A0A0D0P4R8	Long-chain fatty acid transporter	RW26_11920	GI:756562730|GI:760170178|EMBL-CDS:KIQ80638.1|REFSEQ:WP_043850894.1	None	422	Gammaproteobacteria	NA-Bacteria	Pseudomonadota	Aeromonadales	Aeromonadaceae	Aeromonas	Aeromonas sp. L_1B5_3	1588629
A0A0D0P7S4	Long-chain fatty acid transport protein	Wenmar_03755	GI:517114327|GI:756548934|EMBL-CDS:KIQ67626.1|REFSEQ:WP_018303145.1	None	397	Alphaproteobacteria	NA-Bacteria	Pseudomonadota	Rhodobacterales	Roseobacteraceae	Wenxinia	Wenxinia marina DSM 24838	1123501
A0A0D0P8W7	Long-chain fatty acid transport protein	RL74_14335	GI:757177963|GI:756406497|EMBL-CDS:KIQ58719.1|REFSEQ:WP_042730453.1	None	423	Gammaproteobacteria	NA-Bacteria	Pseudomonadota	Pseudomonadales	Pseudomonadaceae	Pseudomonas	Pseudomonas fluorescens	294
A0A0D0QLX0	Long-chain fatty acid outer membrane transporter	RW26_11915	GI:760170177|GI:756562729|EMBL-CDS:KIQ80637.1|REFSEQ:WP_043850893.1	None	428	Gammaproteobacteria	NA-Bacteria	Pseudomonadota	Aeromonadales	Aeromonadaceae	Aeromonas	Aeromonas sp. L_1B5_3	1588629
A0A0D0R7S3	Putative outer membrane protein	PFLU3_54780	GI:757242137|GI:758895077|EMBL-CDS:KIR15482.1|REFSEQ:WP_043051625.1	None	426	Gammaproteobacteria	NA-Bacteria	Pseudomonadota	Pseudomonadales	Pseudomonadaceae	Pseudomonas	Pseudomonas fluorescens	294
A0A0D0S950	Long-chain fatty acid transport protein	TI01_1128	GI:756621430|GI:763076854|EMBL-CDS:KIQ97336.1|REFSEQ:WP_043958277.1	None	452	Gammaproteobacteria	NA-Bacteria	Pseudomonadota	Xanthomonadales	Xanthomonadaceae	Lysobacter	Lysobacter sp. A03	1199154
A0A0D0T883	47 kDa outer membrane protein	PFLU3_46780	GI:758894285|GI:757246693|EMBL-CDS:KIR19891.1|REFSEQ:WP_043050880.1	None	469	Gammaproteobacteria	NA-Bacteria	Pseudomonadota	Pseudomonadales	Pseudomonadaceae	Pseudomonas	Pseudomonas fluorescens	294
A0A0D1DN65	Whole genome shotgun sequence	H323_06350	GI:758013822|EMBL-CDS:KIT26102.1	None	447	Gammaproteobacteria	NA-Bacteria	Pseudomonadota	Vibrionales	Vibrionaceae	Vibrio	Vibrio parahaemolyticus VP766	1288782
A0A0D1DXQ3	Whole genome shotgun sequence	H323_19795	GI:758018527|EMBL-CDS:KIT30187.1	None	413	Gammaproteobacteria	NA-Bacteria	Pseudomonadota	Vibrionales	Vibrionaceae	Vibrio	Vibrio parahaemolyticus VP766	1288782
A0A0D1EE17	Outer membrane protein transport protein (OMPP1/FadL/TodX)	jaqu_21970	GI:918449745|GI:758003404|EMBL-CDS:KIT15929.1|REFSEQ:WP_052500921.1	None	453	Alphaproteobacteria	NA-Bacteria	Pseudomonadota	Rhodobacterales	Roseobacteraceae	Jannaschia	Jannaschia aquimarina	935700
A0A0D1EGE1	Whole genome shotgun sequence	H334_00350	GI:758039774|EMBL-CDS:KIT49666.1	None	419	Gammaproteobacteria	NA-Bacteria	Pseudomonadota	Vibrionales	Vibrionaceae	Vibrio	Vibrio parahaemolyticus 901128	1288792
A0A0D1EPF0	Whole genome shotgun sequence	H323_10780	GI:758010667|EMBL-CDS:KIT23069.1	None	375	Gammaproteobacteria	NA-Bacteria	Pseudomonadota	Vibrionales	Vibrionaceae	Vibrio	Vibrio parahaemolyticus VP766	1288782
A0A0D1EY14	Whole genome shotgun sequence	H334_09820	GI:758038509|EMBL-CDS:KIT48497.1	None	418	Gammaproteobacteria	NA-Bacteria	Pseudomonadota	Vibrionales	Vibrionaceae	Vibrio	Vibrio parahaemolyticus 901128	1288792
A0A0D1F076	Whole genome shotgun sequence	H334_00355	GI:758039775|EMBL-CDS:KIT49667.1	None	439	Gammaproteobacteria	NA-Bacteria	Pseudomonadota	Vibrionales	Vibrionaceae	Vibrio	Vibrio parahaemolyticus 901128	1288792
A0A0D1F7T4	Whole genome shotgun sequence	H323_20745	GI:758017913|EMBL-CDS:KIT29625.1	None	417	Gammaproteobacteria	NA-Bacteria	Pseudomonadota	Vibrionales	Vibrionaceae	Vibrio	Vibrio parahaemolyticus VP766	1288782
A0A0D1F9J2	Whole genome shotgun sequence	H323_19525	GI:758018635|EMBL-CDS:KIT30285.1	None	415	Gammaproteobacteria	NA-Bacteria	Pseudomonadota	Vibrionales	Vibrionaceae	Vibrio	Vibrio parahaemolyticus VP766	1288782
A0A0D1FDD9	Whole genome shotgun sequence	H323_19520	GI:758018634|EMBL-CDS:KIT30284.1	None	439	Gammaproteobacteria	NA-Bacteria	Pseudomonadota	Vibrionales	Vibrionaceae	Vibrio	Vibrio parahaemolyticus VP766	1288782
A0A0D1GG01	Whole genome shotgun sequence	H334_07620	GI:758039289|EMBL-CDS:KIT49219.1	None	361	Gammaproteobacteria	NA-Bacteria	Pseudomonadota	Vibrionales	Vibrionaceae	Vibrio	Vibrio parahaemolyticus 901128	1288792
A0A0D1GRL7	Whole genome shotgun sequence	H334_18995	GI:758046852|EMBL-CDS:KIT56015.1	None	447	Gammaproteobacteria	NA-Bacteria	Pseudomonadota	Vibrionales	Vibrionaceae	Vibrio	Vibrio parahaemolyticus 901128	1288792
A0A0D1GUX9	Whole genome shotgun sequence	H334_13380	GI:758048886|EMBL-CDS:KIT57886.1	None	413	Gammaproteobacteria	NA-Bacteria	Pseudomonadota	Vibrionales	Vibrionaceae	Vibrio	Vibrio parahaemolyticus 901128	1288792
A0A0D1MSR2	Aromatic hydrocarbon degradation protein	SR41_00150	GI:758505621|GI:758931231|EMBL-CDS:KIU30371.1|REFSEQ:WP_043059002.1	None	438	Alphaproteobacteria	NA-Bacteria	Pseudomonadota	Sphingomonadales	Sphingomonadaceae	Sphingomonas	Sphingomonas melonis	152682
A0A0D2JKA2	Aromatic hydrocarbon degradation protein	X474_00820	GI:764390921|GI:759809758|EMBL-CDS:KIX16061.1|REFSEQ:WP_044346132.1	None	451	Desulfarculia	NA-Bacteria	Thermodesulfobacteriota	Desulfarculales	Desulfarculaceae	Dethiosulfatarculus	Dethiosulfatarculus sandiegensis	1429043
A0A0D3LA57	Long-chain fatty acid transport protein| outer membrane protein	D770_03445	GI:595615313|EMBL-CDS:AHM58956.1	None	411	Cytophagia	FCB group	Bacteroidota	Cytophagales	Flammeovirgaceae	unclassified Flammeovirgaceae	Flammeovirgaceae bacterium 311	1257021
A0A0D5LWJ7	Long-chain fatty acid transporter	TM49_17840	GI:779731228|EMBL-CDS:AJY48320.1	None	421	Alphaproteobacteria	NA-Bacteria	Pseudomonadota	Hyphomicrobiales	Aurantimonadaceae	Martelella	Martelella endophytica	1486262
A0A0D5M7S4	Membrane protein involved in aromatic hydrocarbon degradation	KO116_03828	GI:737594179|GI:779740101|EMBL-CDS:AJY52295.1|REFSEQ:WP_035564943.1	None	442	Gammaproteobacteria	NA-Bacteria	Pseudomonadota	Oceanospirillales	Halomonadaceae	Halomonas	Halomonas sp. KO116	1504981
A0A0D5XVY0	Transporter| Ompp1/FadL/TodX family	PCL1606_17630	GI:787854060|GI:764704480|EMBL-CDS:AKA23218.1|REFSEQ:WP_044464441.1	None	427	Gammaproteobacteria	NA-Bacteria	Pseudomonadota	Pseudomonadales	Pseudomonadaceae	Pseudomonas	Pseudomonas chlororaphis	587753
A0A0D5YDU5	Aromatic hydrocarbon degradation membrane protein	None	GI:446690919|GI:751413803|GI:787859532|EMBL-CDS:AKA30487.1|EMBL-CDS:MVM90884.1|EMBL-CDS:PQL82524.1|EMBL-CDS:SQI50199.1|REFSEQ:WP_000768265.1	None	476	Gammaproteobacteria	NA-Bacteria	Pseudomonadota	Moraxellales	Moraxellaceae	Acinetobacter	Acinetobacter baumannii	470
A0A0D5YM62	Long-chain fatty acid ABC transporter	None	GI:751411499|GI:939562964|GI:446934993|GI:787861956|EMBL-CDS:AKA32911.1|EMBL-CDS:MQR49283.1|EMBL-CDS:MVM91966.1|EMBL-CDS:PQL78733.1|EMBL-CDS:RSR58318.1|EMBL-CDS:SQI57517.1|REFSEQ:WP_001012249.1	None	461	Gammaproteobacteria	NA-Bacteria	Pseudomonadota	Moraxellales	Moraxellaceae	Acinetobacter	Acinetobacter baumannii	470
A0A0D5YPT7	Membrane protein involved in aromatic hydrocarbon degradation	VC82_659	GI:787937850|GI:796874676|EMBL-CDS:AKA34325.1|REFSEQ:WP_045801099.1	None	501	Flavobacteriia	FCB group	Bacteroidota	Flavobacteriales	Flavobacteriaceae	Allomuricauda	Allomuricauda lutaonensis	516051
A0A0D6B2N2	Outer membrane transporter| OMPP1/FadL/TodX family	NHU_02112	GI:770476386|GI:985595356|EMBL-CDS:BAQ69266.1|REFSEQ:WP_060834857.1	None	380	Alphaproteobacteria	NA-Bacteria	Pseudomonadota	Rhodobacterales	Paracoccaceae	Rhodovulum	Rhodovulum sulfidophilum	35806
A0A0D6BIM8	Long-chain fatty acid transporter	POS17_2905	GI:771842812|GI:985599684|EMBL-CDS:BAQ74599.1|REFSEQ:WP_060839181.1	None	478	Gammaproteobacteria	NA-Bacteria	Pseudomonadota	Pseudomonadales	Pseudomonadaceae	Pseudomonas	Pseudomonas sp. Os17	1500686
A0A0D6BNB0	Outer membrane protein	POS17_4490	GI:515534344|GI:771844397|EMBL-CDS:BAQ76184.1|REFSEQ:WP_016967459.1	None	428	Gammaproteobacteria	NA-Bacteria	Pseudomonadota	Pseudomonadales	Pseudomonadaceae	Pseudomonas	Pseudomonas sp. Os17	1500686
A0A0D6EE64	Membrane protein| aromatic hydrocarbon degradation	HALO4105	GI:802129702|EMBL-CDS:CEP37787.1	None	443	Gammaproteobacteria	NA-Bacteria	Pseudomonadota	Oceanospirillales	Halomonadaceae	Halomonas	Halomonas sp. R57-5	1610576
A0A0D6FAL8	Long-chain fatty acid transport protein	None	GI:1052508318|GI:1004845504|GI:1108611621|GI:1001548613|GI:486152319|GI:1001537831|GI:928086547|GI:1108616209|GI:1001543853|GI:821164021|GI:618633602|GI:1066941129|GI:674283381|GI:1125863087|EMBL-CDS:AKH08088.1|EMBL-CDS:BCH83955.1|EMBL-CDS:CAD5309736.1|EMBL-CDS:EBS0210304.1|EMBL-CDS:EBU8018303.1|EMBL-CDS:EBU8558008.1|EMBL-CDS:EBU9272978.1|EMBL-CDS:EBV0611362.1|EMBL-CDS:EBV1696688.1|EMBL-CDS:EBV21…	None	435	Gammaproteobacteria	NA-Bacteria	Pseudomonadota	Enterobacterales	Enterobacteriaceae	Salmonella	Salmonella enterica subsp. enterica serovar Typhim	90371
A0A0D6IA62	Outer membrane protein NMB0088	None	GI:1419364667|GI:923273263|GI:1339559201|GI:568195461|GI:777200896|EMBL-CDS:CKH91548.1|EMBL-CDS:CUJ46214.1|EMBL-CDS:MCZ8405008.1|REFSEQ:WP_024069825.1	None	436	Betaproteobacteria	NA-Bacteria	Pseudomonadota	Burkholderiales	Alcaligenaceae	Achromobacter	Achromobacter xylosoxidans	85698
A0A0D6P8G2	Aromatic hydrocarbon degradation membrane protein	Asru_0604_01	GI:889921404|EMBL-CDS:GAN78070.1|REFSEQ:WP_048862465.1	None	431	Alphaproteobacteria	NA-Bacteria	Pseudomonadota	Rhodospirillales	Acetobacteraceae	Acidisphaera	Acidisphaera rubrifaciens HS-AP3	1231350
A0A0D6PCY0	Aromatic hydrocarbon degradation membrane protein	Aam_006_023	GI:890058859|EMBL-CDS:GAN78709.1|REFSEQ:WP_048877202.1	None	440	Alphaproteobacteria	NA-Bacteria	Pseudomonadota	Rhodospirillales	Acetobacteraceae	Acidocella	Acidocella aminolytica 101 = DSM 11237	1120923
A0A0D6QE63	Outer membrane protein transport protein	PSR1_00470	GI:981213147|EMBL-CDS:GAO01614.1|REFSEQ:WP_059436043.1	None	407	Myxococcia	NA-Bacteria	Myxococcota	Myxococcales	Anaeromyxobacteraceae	Anaeromyxobacter	Anaeromyxobacter sp. PSR-1	1300915
A0A0D6QPX3	Long-chain fatty acid outer membrane transporter	PSR1_03998	GI:981216311|EMBL-CDS:GAO05091.1|REFSEQ:WP_059439207.1	None	410	Myxococcia	NA-Bacteria	Myxococcota	Myxococcales	Anaeromyxobacteraceae	Anaeromyxobacter	Anaeromyxobacter sp. PSR-1	1300915
A0A0D6S2L9	Long-chain fatty acid transport protein	SZ55_4718	GI:758824147|EMBL-CDS:KIV62825.1	None	421	Gammaproteobacteria	NA-Bacteria	Pseudomonadota	Pseudomonadales	Pseudomonadaceae	Pseudomonas	Pseudomonas sp. FeS53a	1604022
A0A0D6SV00	Long-chain fatty acid transport protein	SZ55_1882	GI:758833794|GI:764521337|EMBL-CDS:KIV72364.1|REFSEQ:WP_044404642.1	None	486	Gammaproteobacteria	NA-Bacteria	Pseudomonadota	Pseudomonadales	Pseudomonadaceae	Pseudomonas	Pseudomonas sp. FeS53a	1604022
A0A0D6T000	Long-chain fatty acid transport protein	SZ55_0768	GI:758835603|EMBL-CDS:KIV74124.1	None	529	Gammaproteobacteria	NA-Bacteria	Pseudomonadota	Pseudomonadales	Pseudomonadaceae	Pseudomonas	Pseudomonas sp. FeS53a	1604022
A0A0D6TGJ1	Aromatic hydrocarbon degradation protein	SY26_02005	GI:800972440|GI:759848130|EMBL-CDS:KIX18942.1|REFSEQ:WP_045999062.1	None	385	Alphaproteobacteria	NA-Bacteria	Pseudomonadota	Rhodobacterales	Paracoccaceae	Paracoccus	Paracoccus sp. 228	1192054
A0A0D6TIG8	Transporter	SY27_15615	GI:800943783|GI:759870140|EMBL-CDS:KIX19951.1|REFSEQ:WP_045972061.1	None	496	Flavobacteriia	FCB group	Bacteroidota	Flavobacteriales	Flavobacteriaceae	Flavobacterium	Flavobacterium sp. 316	1603293
A0A0D6TM95	Transporter	SY27_08930	GI:759871149|GI:800941118|EMBL-CDS:KIX20902.1	None	411	Flavobacteriia	FCB group	Bacteroidota	Flavobacteriales	Flavobacteriaceae	Flavobacterium	Flavobacterium sp. 316	1603293
A0A0D7E8A1	Long-chain fatty acid transport protein	LO50_07135	GI:764128776|GI:763443525|EMBL-CDS:KIZ36983.1|REFSEQ:WP_044314551.1	None	440	Gammaproteobacteria	NA-Bacteria	Pseudomonadota	Pseudomonadales	Pseudomonadaceae	Stutzerimonas	Stutzerimonas stutzeri	316
A0A0D7LF89	Long-chain fatty acid transport protein	None	GI:1061492122|GI:1214735758|GI:1279994990|GI:696366106|EMBL-CDS:CDL36899.1|EMBL-CDS:HAT2787137.1|EMBL-CDS:HAT2823112.1|EMBL-CDS:TBV97889.1|REFSEQ:WP_032941151.1	None	443	Gammaproteobacteria	NA-Bacteria	Pseudomonadota	Enterobacterales	Enterobacteriaceae	Citrobacter	Citrobacter freundii	546
A0A0D7LUQ7	Long-chain fatty acid transport protein	None	GI:828986931|GI:828941544|GI:489941751|GI:1050864098|EMBL-CDS:CAH3271749.1|EMBL-CDS:HAU4623712.1|EMBL-CDS:HBH7041594.1|EMBL-CDS:SQA82575.1|REFSEQ:WP_003845058.1	None	426	Gammaproteobacteria	NA-Bacteria	Pseudomonadota	Enterobacterales	Enterobacteriaceae	Citrobacter	Citrobacter freundii	546
A0A0D7UWM7	Long-chain fatty acid transport protein	VE30_09705	GI:764088855|GI:765301961|EMBL-CDS:KJD19064.1|REFSEQ:WP_044629612.1	None	448	Gammaproteobacteria	NA-Bacteria	Pseudomonadota	Oceanospirillales	Halomonadaceae	Halomonas	Halomonas meridiana	29570
A0A0D7VX50	Transporter	PK35_15010	GI:764102355|GI:765299694|EMBL-CDS:KJD31416.1|REFSEQ:WP_044627389.1	None	507	Flavobacteriia	FCB group	Bacteroidota	Flavobacteriales	Flavobacteriaceae	Tamlana	Tamlana nanhaiensis	1382798
A0A0D7WB31	Transporter	PW52_06970	GI:764107299|GI:765304653|EMBL-CDS:KJD36321.1|REFSEQ:WP_044632190.1	None	518	Flavobacteriia	FCB group	Bacteroidota	Flavobacteriales	Flavobacteriaceae	Tamlana	Tamlana sedimentorum	1435349
A0A0D8CC22	Long-chain fatty acid transporter	UF64_16965	GI:766669964|GI:765369158|EMBL-CDS:KJE34106.1|REFSEQ:WP_044829791.1	None	432	Alphaproteobacteria	NA-Bacteria	Pseudomonadota	Rhodospirillales	Thalassospiraceae	Thalassospira	Thalassospira sp. HJ	1616823
A0A0D8CQD4	Long-chain fatty acid transporter	SG35_29015	EMBL-CDS:KJE37787.1	None	507	Gammaproteobacteria	NA-Bacteria	Pseudomonadota	Alteromonadales	Colwelliaceae	Thalassomonas	Thalassomonas actiniarum	485447
A0A0D8CZY2	Long-chain fatty acid transporter	SG35_12670	GI:766747848|EMBL-CDS:KJE41192.1|REFSEQ:WP_044832786.1	None	413	Gammaproteobacteria	NA-Bacteria	Pseudomonadota	Alteromonadales	Colwelliaceae	Thalassomonas	Thalassomonas actiniarum	485447
A0A0D8D9H0	Long-chain fatty acid transporter	SG34_19160	GI:766764275|EMBL-CDS:KJE45185.1|REFSEQ:WP_044840172.1	None	413	Gammaproteobacteria	NA-Bacteria	Pseudomonadota	Alteromonadales	Colwelliaceae	Thalassomonas	Thalassomonas viridans	137584
A0A0D8J5A9	Long-chain fatty acid transport protein	LH29_19925	GI:766981647|GI:919115447|EMBL-CDS:KJF42097.1|REFSEQ:WP_052671088.1	None	448	Bacteroidia	FCB group	Bacteroidota	Marinilabiliales	Prolixibacteraceae	Draconibacterium	Draconibacterium sediminis	1544798
A0A0D8JC58	Hemin receptor	LH29_14170	GI:766982938|GI:769889093|EMBL-CDS:KJF43378.1	None	503	Bacteroidia	FCB group	Bacteroidota	Marinilabiliales	Prolixibacteraceae	Draconibacterium	Draconibacterium sediminis	1544798
A0A0D8KAJ2	Long-chain fatty acid transporter	RS75_17315	GI:769880822|GI:767028766|EMBL-CDS:KJF66354.1|REFSEQ:WP_045022550.1	None	427	Alphaproteobacteria	NA-Bacteria	Pseudomonadota	Hyphomicrobiales	Rhizobiaceae	Rhizobium/Agrobacterium group	Rhizobium nepotum 39/7	1368418
A0A0D8LBT6	Long-chain fatty acid transport protein	UA45_00420	GI:767056254|GI:640732073|EMBL-CDS:KJF79234.1	None	446	Gammaproteobacteria	NA-Bacteria	Pseudomonadota	Enterobacterales	Morganellaceae	Morganella	Morganella morganii	582
A0A0D8PX68	Transporter	C9I88_02760	GI:767103952|GI:769895237|EMBL-CDS:PSV99119.1|REFSEQ:WP_045036550.1	None	412	Gammaproteobacteria	NA-Bacteria	Pseudomonadota	Vibrionales	Vibrionaceae	Photobacterium	Photobacterium iliopiscarium	56192
A0A0D8Q5D5	Long-chain fatty acid transporter	C9I88_04470	GI:769894468|GI:767106559|EMBL-CDS:PSV98686.1|REFSEQ:WP_045035788.1	None	420	Gammaproteobacteria	NA-Bacteria	Pseudomonadota	Vibrionales	Vibrionaceae	Photobacterium	Photobacterium iliopiscarium	56192
A0A0D9A510	Long-chain fatty acid transport protein	UB23_17560	GI:769926314|GI:768454048|EMBL-CDS:KJH75712.1|REFSEQ:WP_045060573.1	None	423	Gammaproteobacteria	NA-Bacteria	Pseudomonadota	Pseudomonadales	Pseudomonadaceae	Pseudomonas	Pseudomonas sp. ES3-33	1628833
A0A0D9A708	Aromatic hydrocarbon degradation protein	UB23_12125	GI:768455123|GI:769925253|EMBL-CDS:KJH76750.1|REFSEQ:WP_045059549.1	None	422	Gammaproteobacteria	NA-Bacteria	Pseudomonadota	Pseudomonadales	Pseudomonadaceae	Pseudomonas	Pseudomonas sp. ES3-33	1628833
A0A0D9AUU7	Long-chain fatty acid transport protein	UF78_06095	GI:771503039|GI:768548361|EMBL-CDS:KJH83161.1|REFSEQ:WP_045161164.1	None	417	Gammaproteobacteria	NA-Bacteria	Pseudomonadota	Pseudomonadales	Pseudomonadaceae	Stutzerimonas	Stutzerimonas stutzeri	316
A0A0D9NHY7	Membrane protein	M573_107025	GI:771513800|GI:769828066|EMBL-CDS:KJJ87335.1|REFSEQ:WP_045167245.1	None	516	Bacteroidia	FCB group	Bacteroidota	Bacteroidales	Prevotellaceae	Prevotella	Prevotella intermedia ZT	1347790
A0A0E0UCW5	Membrane protein involved in aromatic hydrocarbon degradation	SinmeB_1149	GI:333811406|GI:499271880|EMBL-CDS:AEG04075.1|REFSEQ:WP_010969273.1	None	429	Alphaproteobacteria	NA-Bacteria	Pseudomonadota	Hyphomicrobiales	Rhizobiaceae	Sinorhizobium/Ensifer group	Sinorhizobium meliloti BL225C	698936
A0A0E0XZW7	Long-chain fatty acid transport protein	O3K_07775	GI:407053410|GI:407481113|GI:485650907|EMBL-CDS:AFS73461.1|REFSEQ:WP_001296861.1|REFSEQ:YP_006778262.1	None	446	Gammaproteobacteria	NA-Bacteria	Pseudomonadota	Enterobacterales	Enterobacteriaceae	Escherichia	Escherichia coli O104:H4 str. 2011C-3493	1133852
A0A0E1CAZ0	Long-chain fatty acid transport protein	KPNJ1_01611	GI:595627229|EMBL-CDS:AHM84017.1	None	442	Gammaproteobacteria	NA-Bacteria	Pseudomonadota	Enterobacterales	Enterobacteriaceae	Klebsiella/Raoultella group	Klebsiella pneumoniae 30660/NJST258_1	1420012
A0A0E1LZR8	Long-chain fatty acid transport protein	EC1303_c25180	GI:481024634|GI:751381403|EMBL-CDS:AJF57230.1|REFSEQ:WP_001295701.1	None	446	Gammaproteobacteria	NA-Bacteria	Pseudomonadota	Enterobacterales	Enterobacteriaceae	Escherichia	Escherichia coli 1303	745156
A0A0E1NJA0	Long-chain fatty acid transport protein	None	GI:1057993880|GI:755416084|GI:491300604|GI:1058001984|GI:1057990237|GI:1057981627|GI:933676300|GI:1057985696|GI:1057998060|EMBL-CDS:CFQ59462.1|EMBL-CDS:QQU47546.1|REFSEQ:WP_005158608.1	None	423	Gammaproteobacteria	NA-Bacteria	Pseudomonadota	Enterobacterales	Yersiniaceae	Yersinia	Yersinia enterocolitica	630
A0A0E1NUU1	Long-chain fatty acid transport protein	YPA_2100	GI:755424146|GI:488138494|GI:108780007|EMBL-CDS:ABG14065.1|REFSEQ:WP_002209702.1	None	421	Gammaproteobacteria	NA-Bacteria	Pseudomonadota	Enterobacterales	Yersiniaceae	Yersinia	Yersinia pestis Antiqua	360102
A0A0E1PNX1	Long-chain fatty acid transport protein	AB237_0642	GI:546201350|EMBL-CDS:BAN86593.1	None	511	Gammaproteobacteria	NA-Bacteria	Pseudomonadota	Moraxellales	Moraxellaceae	Acinetobacter	Acinetobacter baumannii NCGM 237	1401639
A0A0E1PTU3	Long-chain fatty acid transport protein	AB237_2769	GI:446934988|GI:546203451|EMBL-CDS:BAN88694.1|REFSEQ:WP_001012244.1	None	461	Gammaproteobacteria	NA-Bacteria	Pseudomonadota	Moraxellales	Moraxellaceae	Acinetobacter	Acinetobacter baumannii NCGM 237	1401639
A0A0E1SY44	Long-chain fatty acid transport protein	Ec53638_3646	GI:485650907|EMBL-CDS:EDU62082.1|REFSEQ:WP_001296861.1	None	446	Gammaproteobacteria	NA-Bacteria	Pseudomonadota	Enterobacterales	Enterobacteriaceae	Escherichia	Escherichia coli 53638	344610
A0A0E2AZU9	Transporter| Ompp1/FadL/TodX family	LEP1GSC081_3820	GI:490904486|GI:409955563|EMBL-CDS:EKO14498.1|REFSEQ:WP_004766408.1	None	468	Spirochaetia	NA-Bacteria	Spirochaetota	Leptospirales	Leptospiraceae	Leptospira	Leptospira kirschneri str. H1	1049966
A0A0E2B304	Outer membrane protein beta-barrel domain-containing protein	HMPREF1056_01470	GI:492271430|EMBL-CDS:EIY97648.1|REFSEQ:WP_005795325.1	None	501	Bacteroidia	FCB group	Bacteroidota	Bacteroidales	Bacteroidaceae	Bacteroides	Bacteroides fragilis CL07T12C05	997883
A0A0E2B6Q6	Transporter| Ompp1/FadL/TodX family	LEP1GSC081_2775	GI:490902875|GI:409957959|EMBL-CDS:EKO16862.1|REFSEQ:WP_004764797.1	None	472	Spirochaetia	NA-Bacteria	Spirochaetota	Leptospirales	Leptospiraceae	Leptospira	Leptospira kirschneri str. H1	1049966
A0A0E2BG88	Transporter| Ompp1/FadL/TodX family	LEP1GSC179_1796	GI:409966380|EMBL-CDS:EKO34224.1	None	479	Spirochaetia	NA-Bacteria	Spirochaetota	Leptospirales	Leptospiraceae	Leptospira	Leptospira santarosai str. MOR084	1049984
A0A0E2D080	Transporter| Ompp1/FadL/TodX family	LEP1GSC105_4869	GI:447095662|EMBL-CDS:EKR53444.1|REFSEQ:WP_001172918.1	None	468	Spirochaetia	NA-Bacteria	Spirochaetota	Leptospirales	Leptospiraceae	Leptospira	Leptospira interrogans str. UI 12758	1049938
A0A0E2D7C8	Transporter| Ompp1/FadL/TodX family	LEP1GSC105_2037	GI:410775927|GI:447143814|EMBL-CDS:EKR55918.1|REFSEQ:WP_001221070.1	None	473	Spirochaetia	NA-Bacteria	Spirochaetota	Leptospirales	Leptospiraceae	Leptospira	Leptospira interrogans str. UI 12758	1049938
A0A0E2E465	Transporter| Ompp1/FadL/TodX family	LEP1GSC071_0795	GI:410800973|EMBL-CDS:EKS07151.1	None	479	Spirochaetia	NA-Bacteria	Spirochaetota	Leptospirales	Leptospiraceae	Leptospira	Leptospira santarosai str. JET	1193057
A0A0E2GEE5	Long-chain fatty acid transporter	F958_01405	GI:491023725|EMBL-CDS:ENV41576.1|REFSEQ:WP_004885418.1	None	476	Gammaproteobacteria	NA-Bacteria	Pseudomonadota	Moraxellales	Moraxellaceae	Acinetobacter	Acinetobacter nosocomialis NIPH 386	1217985
A0A0E2GMJ0	Putative transporter	None	GI:480050091|GI:491166525|EMBL-CDS:ENV89208.1|EMBL-CDS:GAB74386.1|REFSEQ:WP_005024895.1	None	447	Gammaproteobacteria	NA-Bacteria	Pseudomonadota	Moraxellales	Moraxellaceae	Acinetobacter	Acinetobacter radioresistens DSM 6976 = NBRC 10241	981334
A0A0E2GN42	Long-chain fatty acid transporter	None	GI:491165487|GI:480050835|EMBL-CDS:ENV89945.1|EMBL-CDS:GAB75085.1|REFSEQ:WP_005023858.1	None	457	Gammaproteobacteria	NA-Bacteria	Pseudomonadota	Moraxellales	Moraxellaceae	Acinetobacter	Acinetobacter radioresistens DSM 6976 = NBRC 10241	981334
A0A0E2GNC7	Putative transporter	None	GI:491166523|GI:480050090|EMBL-CDS:ENV89207.1|EMBL-CDS:GAB74385.1|REFSEQ:WP_005024893.1	None	406	Gammaproteobacteria	NA-Bacteria	Pseudomonadota	Moraxellales	Moraxellaceae	Acinetobacter	Acinetobacter radioresistens DSM 6976 = NBRC 10241	981334
A0A0E2L351	Long-chain fatty acid transport protein	G925_02378	GI:485719209|EMBL-CDS:EQX27035.1|REFSEQ:WP_001350714.1	None	446	Gammaproteobacteria	NA-Bacteria	Pseudomonadota	Enterobacterales	Enterobacteriaceae	Escherichia	Escherichia coli UMEA 3162-1	1281200
A0A0E2NCG3	Long-chain fatty acid transporter	X757_15510	GI:563482387|GI:563050796|EMBL-CDS:ESX75788.1|REFSEQ:WP_023706011.1	None	419	Alphaproteobacteria	NA-Bacteria	Pseudomonadota	Hyphomicrobiales	Phyllobacteriaceae	Mesorhizobium	Mesorhizobium sp. LSHC414A00	1287287
A0A0E2PFS1	Long-chain fatty acid transporter	X749_03575	GI:563482387|EMBL-CDS:ESY32261.1|REFSEQ:WP_023706011.1	None	419	Alphaproteobacteria	NA-Bacteria	Pseudomonadota	Hyphomicrobiales	Phyllobacteriaceae	Mesorhizobium	Mesorhizobium sp. LNJC391B00	1287273
A0A0E2V3X0	Membrane protein	FUSO8_04645	GI:737940528|GI:635323908|EMBL-CDS:KDE72630.1|REFSEQ:WP_035904943.1	None	469	Fusobacteriia	NA-Bacteria	Fusobacteriota	Fusobacteriales	Fusobacteriaceae	Fusobacterium	Fusobacterium necrophorum DJ-2	1441737
A0A0E3KAU7	Menberane protein	None	GI:800908728|EMBL-CDS:AKA86818.1	None	460	NA	environmental samples	NA	NA	NA	NA	bacterium enrichment culture	207831
A0A0E3UFS9	Long-chain fatty acid transport protein	None	GI:640502142|GI:807237524|GI:937228488|EMBL-CDS:AKC80225.1|EMBL-CDS:MBB5671913.1|REFSEQ:WP_024939140.1	None	446	Gammaproteobacteria	NA-Bacteria	Pseudomonadota	Xanthomonadales	Xanthomonadaceae	Xanthomonas	Xanthomonas arboricola	56448
A0A0E3YUK2	Aromatic hydrocarbon degradation protein	IMCC26134_10285	GI:807240369|GI:809020823|EMBL-CDS:AKC83069.1	None	397	unclassified Verrucomicro	PVC group	Verrucomicrobiota	NA	NA	NA	Verrucomicrobia bacterium IMCC26134	1637999
A0A0E3Z3Q9	Membrane protein involved in aromatic hydrocarbon degradation	WQ53_08840	GI:918905581|GI:807385278|EMBL-CDS:AKC86842.1|REFSEQ:WP_052631821.1	None	461	Gammaproteobacteria	NA-Bacteria	Pseudomonadota	Xanthomonadales	Xanthomonadaceae	Pseudoxanthomonas	Pseudoxanthomonas suwonensis	314722
A0A0E3ZCV7	Long-chain fatty acid transport protein| outer membrane protein	PKOR_05655	GI:808183160|GI:919183135|EMBL-CDS:AKD02704.1|REFSEQ:WP_052738733.1	None	409	Cytophagia	FCB group	Bacteroidota	Cytophagales	Hymenobacteraceae	Pontibacter	Pontibacter korlensis	400092
A0A0E4BGJ0	Outer membrane insertion signal domain protein	TFKS16_0515	GI:985590976|GI:806919823|EMBL-CDS:BAR50826.1|REFSEQ:WP_060830754.1	None	536	Bacteroidia	FCB group	Bacteroidota	Bacteroidales	Tannerellaceae	Tannerella	Tannerella forsythia KS16	1307833
A0A0E8XL28	Long-chain fatty acid transport protein	ERS008478_01614	GI:757561323|EMBL-CDS:CRG50062.1|REFSEQ:WP_042817873.1	None	421	Gammaproteobacteria	NA-Bacteria	Pseudomonadota	Enterobacterales	Yersiniaceae	Yersinia	Yersinia wautersii	1341643
A0A0E9MC51	Long-chain fatty acid transporter	SCT_0439	GI:805863545|GI:981124468|EMBL-CDS:GAO35058.1|REFSEQ:WP_059418528.1	None	447	Betaproteobacteria	NA-Bacteria	Pseudomonadota	Nitrosomonadales	Sulfuricellaceae	Sulfuricella	Sulfuricella sp. T08	1632857
A0A0E9MJ17	Aromatic hydrocarbon degradation protein	SCT_2822	GI:805860980|EMBL-CDS:GAO37401.1	None	473	Betaproteobacteria	NA-Bacteria	Pseudomonadota	Nitrosomonadales	Sulfuricellaceae	Sulfuricella	Sulfuricella sp. T08	1632857
A0A0E9ZK93	Long-chain fatty acid transport protein	TZ03_18300	GI:761891848|GI:916395753|EMBL-CDS:KIY39220.1|REFSEQ:WP_051099615.1	None	428	Gammaproteobacteria	NA-Bacteria	Pseudomonadota	Pseudomonadales	Pseudomonadaceae	Pseudomonas	Pseudomonas sp. 10-1B	1546029
A0A0F0DPT1	Aromatic hydrocarbon degradation protein	UB43_19675	GI:770080480|GI:771602756|EMBL-CDS:KJJ97995.1	None	422	Gammaproteobacteria	NA-Bacteria	Pseudomonadota	Pseudomonadales	Pseudomonadaceae	Pseudomonas	Pseudomonas sp. 21	1619948
A0A0F0DSG7	Long-chain fatty acid transport protein	UB43_15220	GI:771598051|GI:770082797|EMBL-CDS:KJK00597.1|REFSEQ:WP_045212405.1	None	425	Gammaproteobacteria	NA-Bacteria	Pseudomonadota	Pseudomonadales	Pseudomonadaceae	Pseudomonas	Pseudomonas sp. 21	1619948
A0A0F0E100	Aromatic hydrocarbon degradation protein	UB43_03835	GI:771589676|GI:770086143|EMBL-CDS:KJK03633.1	None	530	Gammaproteobacteria	NA-Bacteria	Pseudomonadota	Pseudomonadales	Pseudomonadaceae	Pseudomonas	Pseudomonas sp. 21	1619948
A0A0F0E2Z7	Aromatic hydrocarbon degradation protein	UB44_04510	GI:770086762|GI:771575526|EMBL-CDS:KJK04247.1	None	458	Betaproteobacteria	NA-Bacteria	Pseudomonadota	Burkholderiales	Burkholderiaceae	unclassified Burkholderiaceae	Burkholderiaceae bacterium 26	1619951
A0A0F0FF90	Long-chain fatty acid transporter	UB46_30475	GI:771674224|GI:770103761|EMBL-CDS:KJK20848.1	None	441	Betaproteobacteria	NA-Bacteria	Pseudomonadota	Burkholderiales	Burkholderiaceae	unclassified Burkholderiaceae	Burkholderiaceae bacterium 16	1619952
A0A0F1AZE1	Long-chain fatty acid transport protein	SS37_13125	GI:771173533|EMBL-CDS:KJN26280.1	None	440	Gammaproteobacteria	NA-Bacteria	Pseudomonadota	Enterobacterales	Enterobacteriaceae	Enterobacter	Enterobacter sichuanensis	2071710
A0A0F2HEF6	Long-chain fatty acid outer membrane transporter	UF06_21305	GI:778226540|GI:780363432|EMBL-CDS:KJR21385.1|REFSEQ:WP_045572230.1	None	415	Gammaproteobacteria	NA-Bacteria	Pseudomonadota	Vibrionales	Vibrionaceae	Vibrio	Vibrio sp. S234-5	1616781
A0A0F2I0K7	Aromatic hydrocarbon degradation protein	UF06_11080	GI:778235273|GI:780359177|EMBL-CDS:KJR29494.1|REFSEQ:WP_045570517.1	None	439	Gammaproteobacteria	NA-Bacteria	Pseudomonadota	Vibrionales	Vibrionaceae	Vibrio	Vibrio sp. S234-5	1616781
A0A0F2I2N5	Aromatic hydrocarbon degradation protein	UF06_11085	GI:780359179|GI:778235274|EMBL-CDS:KJR29495.1|REFSEQ:WP_045570518.1	None	440	Gammaproteobacteria	NA-Bacteria	Pseudomonadota	Vibrionales	Vibrionaceae	Vibrio	Vibrio sp. S234-5	1616781
A0A0F2IKU8	Long-chain fatty acid transporter	None	GI:491600102|GI:948519517|GI:1024767522|GI:1050210540|GI:911832277|GI:1108631502|GI:932131968|EMBL-CDS:KOE87150.1|EMBL-CDS:NMU29864.1|EMBL-CDS:NMU85155.1|REFSEQ:WP_005457664.1	None	416	Gammaproteobacteria	NA-Bacteria	Pseudomonadota	Vibrionales	Vibrionaceae	Vibrio	Vibrio parahaemolyticus	670
A0A0F2ITW0	Aromatic hydrocarbon degradation membrane protein	MCHI_003969	GI:778249124|EMBL-CDS:KJR40122.1	None	451	Nitrospiria	NA-Bacteria	Nitrospirota	Nitrospirales	Nitrospiraceae	Candidatus Magnetoovum	Candidatus Magnetoovum chiemensis	1609970
A0A0F2IV05	Membrane protein involved in aromatic hydrocarbon degradation	MCHI_003210	GI:778250280|EMBL-CDS:KJR40876.1	None	449	Nitrospiria	NA-Bacteria	Nitrospirota	Nitrospirales	Nitrospiraceae	Candidatus Magnetoovum	Candidatus Magnetoovum chiemensis	1609970
A0A0F2KUY5	Long-chain fatty acid transporter	VY88_03635	GI:933520718|GI:780510645|GI:778296129|EMBL-CDS:KJR65301.1|REFSEQ:WP_045580605.1	None	443	Alphaproteobacteria	NA-Bacteria	Pseudomonadota	Rhodospirillales	Azospirillaceae	Azospirillum	Azospirillum thiophilum	528244
A0A0F2N648	Aromatic hydrocarbon degradation membrane protein	VR65_23345	GI:780790951|EMBL-CDS:KJR97553.1	None	405	Desulfobulbia	NA-Bacteria	Thermodesulfobacteriota	Desulfobulbales	Desulfobulbaceae	unclassified Desulfobulbaceae	Desulfobulbaceae bacterium BRH_c16a	1629713
A0A0F2NRL3	Aromatic hydrocarbon degradation membrane protein	VR65_01820	GI:780796792|EMBL-CDS:KJS03022.1	None	409	Desulfobulbia	NA-Bacteria	Thermodesulfobacteriota	Desulfobulbales	Desulfobulbaceae	unclassified Desulfobulbaceae	Desulfobulbaceae bacterium BRH_c16a	1629713
A0A0F2NS32	Transporter	VR77_09940	GI:780798806|EMBL-CDS:KJS04854.1	None	495	Flavobacteriia	FCB group	Bacteroidota	Flavobacteriales	unclassified Flavobacteri	NA	Flavobacteriales bacterium BRH_c54	1629721
A0A0F2NSS6	Long-chain fatty acid transporter	VR77_12280	GI:780798105|EMBL-CDS:KJS04240.1	None	427	Flavobacteriia	FCB group	Bacteroidota	Flavobacteriales	unclassified Flavobacteri	NA	Flavobacteriales bacterium BRH_c54	1629721
A0A0F2PLI4	Long-chain fatty acid transporter	VR78_11415	GI:780808306|EMBL-CDS:KJS13387.1	None	397	Alphaproteobacteria	NA-Bacteria	Pseudomonadota	Hyphomicrobiales	Phyllobacteriaceae	Hoeflea	Hoeflea sp. BRH_c9	1629712
A0A0F2PUM4	Hydrocarbon degradation protein	VR78_06470	GI:780812341|EMBL-CDS:KJS17051.1	None	425	Alphaproteobacteria	NA-Bacteria	Pseudomonadota	Hyphomicrobiales	Phyllobacteriaceae	Hoeflea	Hoeflea sp. BRH_c9	1629712
A0A0F2QX82	Aromatic hydrocarbon degradation protein	VR64_13480	GI:780828013|EMBL-CDS:KJS30964.1	None	442	Desulfobacteria	NA-Bacteria	Thermodesulfobacteriota	Desulfobacterales	Desulfosarcinaceae	Desulfatitalea	Desulfatitalea sp. BRH_c12	1629708
A0A0F2R3M2	Aromatic hydrocarbon degradation protein	VR64_02775	GI:780830532|EMBL-CDS:KJS33278.1	None	416	Desulfobacteria	NA-Bacteria	Thermodesulfobacteriota	Desulfobacterales	Desulfosarcinaceae	Desulfatitalea	Desulfatitalea sp. BRH_c12	1629708
A0A0F2S511	Long-chain fatty acid transporter	VR71_02395	GI:780844192|EMBL-CDS:KJS45396.1	None	412	Alphaproteobacteria	NA-Bacteria	Pseudomonadota	Rhodobacterales	Roseobacteraceae	Roseovarius	Roseovarius sp. BRH_c41	1629709
A0A0F2S535	Membrane protein	VR71_02380	GI:780844071|EMBL-CDS:KJS45275.1	None	372	Alphaproteobacteria	NA-Bacteria	Pseudomonadota	Rhodobacterales	Roseobacteraceae	Roseovarius	Roseovarius sp. BRH_c41	1629709
A0A0F3GM85	Membrane protein involved in aromatic hydrocarbon degradation	MBAV_004801	GI:783322920|EMBL-CDS:KJU83006.1	None	414	Nitrospiria	NA-Bacteria	Nitrospirota	Nitrospirales	Nitrospiraceae	Candidatus Magnetobacterium	Candidatus Magnetobacterium bavaricum	29290
A0A0F3GR63	Aromatic hydrocarbon degradation membrane protein	MBAV_003362	GI:783326392|EMBL-CDS:KJU84445.1	None	385	Nitrospiria	NA-Bacteria	Nitrospirota	Nitrospirales	Nitrospiraceae	Candidatus Magnetobacterium	Candidatus Magnetobacterium bavaricum	29290
A0A0F3GVE4	Membrane protein involved in aromatic hydrocarbon degradation	MBAV_001983	GI:783329696|EMBL-CDS:KJU85822.1	None	404	Nitrospiria	NA-Bacteria	Nitrospirota	Nitrospirales	Nitrospiraceae	Candidatus Magnetobacterium	Candidatus Magnetobacterium bavaricum	29290
A0A0F3IR93	Long-chain fatty acid transporter	VZ95_13410	GI:785930409|EMBL-CDS:KJV09137.1	None	451	Alphaproteobacteria	NA-Bacteria	Pseudomonadota	Rhodospirillales	Rhodospirillaceae	Elstera	Elstera litoralis	552518
A0A0F3K594	Long-chain fatty acid transporter	VI06_19445	GI:787910055|GI:797177718|EMBL-CDS:KJV25254.1|REFSEQ:WP_045848500.1	None	415	Betaproteobacteria	NA-Bacteria	Pseudomonadota	Neisseriales	Chromobacteriaceae	Aquitalea	Aquitalea magnusonii	332411
A0A0F3K5J4	Long-chain fatty acid transport protein	VI06_17240	GI:787911117|EMBL-CDS:KJV26247.1|REFSEQ:WP_045848056.1	None	443	Betaproteobacteria	NA-Bacteria	Pseudomonadota	Neisseriales	Chromobacteriaceae	Aquitalea	Aquitalea magnusonii	332411
A0A0F3KW89	Membrane protein	VI08_07960	GI:787920549|GI:797104909|EMBL-CDS:KJV35483.1|REFSEQ:WP_045829034.1	None	474	Gammaproteobacteria	NA-Bacteria	Pseudomonadota	Xanthomonadales	Rhodanobacteraceae	Luteibacter	Luteibacter yeojuensis	345309
A0A0F3LIM1	Long-chain fatty acid transporter	VH88_02365	GI:787928693|EMBL-CDS:KJV43246.1	None	449	Alphaproteobacteria	NA-Bacteria	Pseudomonadota	Caulobacterales	Caulobacteraceae	Brevundimonas	Brevundimonas sp. KM4	1628191
A0A0F3UIP8	Long-chain fatty acid transport protein	None	GI:485666666|EMBL-CDS:EFB2195285.1|EMBL-CDS:EFB3617932.1|EMBL-CDS:EFF7915137.1|EMBL-CDS:EFF8955280.1|EMBL-CDS:EFH3674970.1|EMBL-CDS:EFH6214740.1|EMBL-CDS:HAJ5151121.1|EMBL-CDS:QLN27463.1|EMBL-CDS:RCY72550.1|EMBL-CDS:SQK81119.1|REFSEQ:WP_001307921.1	None	446	Gammaproteobacteria	NA-Bacteria	Pseudomonadota	Enterobacterales	Enterobacteriaceae	Escherichia	Escherichia coli	562
A0A0F4FW74	Long-chain fatty acid transport protein	SY94_1596	GI:796558726|EMBL-CDS:KJX88255.1	None	365	Alphaproteobacteria	NA-Bacteria	Pseudomonadota	Hyphomicrobiales	Rhizobiaceae	Agrobacterium	Agrobacterium tumefaciens	358
A0A0F4NIY0	Aromatic hydrocarbon degradation protein	TW81_08740	GI:798732999|GI:800926757|EMBL-CDS:KJY83090.1|REFSEQ:WP_045955330.1	None	443	Gammaproteobacteria	NA-Bacteria	Pseudomonadota	Vibrionales	Vibrionaceae	Vibrio	Vibrio galatheae	579748
A0A0F4NM01	Aromatic hydrocarbon degradation protein	TW81_08745	GI:800926758|GI:798733000|EMBL-CDS:KJY83091.1|REFSEQ:WP_045955331.1	None	445	Gammaproteobacteria	NA-Bacteria	Pseudomonadota	Vibrionales	Vibrionaceae	Vibrio	Vibrio galatheae	579748
A0A0F4PLX7	Long-chain fatty acid transporter	TW72_11575	GI:798749213|GI:800951474|GI:798747298|EMBL-CDS:KJY98381.1|REFSEQ:WP_045979556.1	None	419	Gammaproteobacteria	NA-Bacteria	Pseudomonadota	Alteromonadales	Pseudoalteromonadaceae	Pseudoalteromonas	Pseudoalteromonas ruthenica	151081
A0A0F4QN28	Long-chain fatty acid transporter	TW77_11155	GI:798761117|GI:800978635|EMBL-CDS:KJZ09051.1|REFSEQ:WP_046005055.1	None	418	Gammaproteobacteria	NA-Bacteria	Pseudomonadota	Alteromonadales	Pseudoalteromonadaceae	Pseudoalteromonas	Pseudoalteromonas rubra	43658
A0A0F4QRF7	Aromatic hydrocarbon degradation protein	TW85_21440	GI:800993066|GI:798761971|EMBL-CDS:KJZ09840.1|REFSEQ:WP_046019185.1	None	435	Gammaproteobacteria	NA-Bacteria	Pseudomonadota	Oceanospirillales	Oceanospirillaceae	Marinomonas	Marinomonas sp. S3726	579484
A0A0F4R3T6	Aromatic hydrocarbon degradation protein	TW85_07790	GI:800990413|GI:798767053|EMBL-CDS:KJZ14631.1|REFSEQ:WP_046016555.1	None	374	Gammaproteobacteria	NA-Bacteria	Pseudomonadota	Oceanospirillales	Oceanospirillaceae	Marinomonas	Marinomonas sp. S3726	579484
A0A0F4RMY4	Long-chain fatty acid transporter	TW80_04540	GI:800969453|GI:798773129|EMBL-CDS:KJZ20112.1|REFSEQ:WP_045996118.1	None	361	Alphaproteobacteria	NA-Bacteria	Pseudomonadota	Rhodobacterales	Roseobacteraceae	Loktanella	Loktanella sp. S4079	579483
A0A0F4SRY8	Long-chain fatty acid transport protein	VC34_27860	GI:802177162|GI:799189888|EMBL-CDS:KJZ34938.1|REFSEQ:WP_046049459.1	None	439	Gammaproteobacteria	NA-Bacteria	Pseudomonadota	Pseudomonadales	Pseudomonadaceae	Pseudomonas	Pseudomonas fluorescens	294
A0A0F4SSU7	Long-chain fatty acid transport protein	VC34_27900	GI:799189894|GI:802177206|EMBL-CDS:KJZ34944.1|REFSEQ:WP_046049465.1	None	423	Gammaproteobacteria	NA-Bacteria	Pseudomonadota	Pseudomonadales	Pseudomonadaceae	Pseudomonas	Pseudomonas fluorescens	294
A0A0F4SSY8	Aromatic hydrocarbon degradation protein	VC34_28345	GI:802177547|GI:799189678|EMBL-CDS:KJZ34875.1|REFSEQ:WP_046049546.1	None	422	Gammaproteobacteria	NA-Bacteria	Pseudomonadota	Pseudomonadales	Pseudomonadaceae	Pseudomonas	Pseudomonas fluorescens	294
A0A0F4T6N6	Aromatic hydrocarbon degradation protein	VC34_23345	GI:799194072|GI:802175196|EMBL-CDS:KJZ39047.1|REFSEQ:WP_046048650.1	None	422	Gammaproteobacteria	NA-Bacteria	Pseudomonadota	Pseudomonadales	Pseudomonadaceae	Pseudomonas	Pseudomonas fluorescens	294
A0A0F4T7K0	Long-chain fatty acid transport protein	VC35_25190	GI:802145954|GI:799194408|EMBL-CDS:KJZ39377.1	None	427	Gammaproteobacteria	NA-Bacteria	Pseudomonadota	Pseudomonadales	Pseudomonadaceae	Pseudomonas	Pseudomonas fluorescens	294
A0A0F4TF21	Long-chain fatty acid transport protein	VC34_19725	GI:799197042|GI:802174380|EMBL-CDS:KJZ41987.1|REFSEQ:WP_046048005.1	None	428	Gammaproteobacteria	NA-Bacteria	Pseudomonadota	Pseudomonadales	Pseudomonadaceae	Pseudomonas	Pseudomonas fluorescens	294
A0A0F4TPZ2	Aromatic hydrocarbon degradation protein	VC35_12220	GI:799201281|GI:802132919|EMBL-CDS:KJZ46134.1|REFSEQ:WP_046040315.1	None	422	Gammaproteobacteria	NA-Bacteria	Pseudomonadota	Pseudomonadales	Pseudomonadaceae	Pseudomonas	Pseudomonas fluorescens	294
A0A0F4U0F9	Long-chain fatty acid transport protein	VC35_02635	GI:799205205|GI:802125422|EMBL-CDS:KJZ50001.1|REFSEQ:WP_046037616.1	None	425	Gammaproteobacteria	NA-Bacteria	Pseudomonadota	Pseudomonadales	Pseudomonadaceae	Pseudomonas	Pseudomonas fluorescens	294
A0A0F4V2L6	Aromatic hydrocarbon degradation protein	VD17_25700	GI:799218515|GI:802223979|EMBL-CDS:KJZ62934.1|REFSEQ:WP_046056268.1	None	422	Gammaproteobacteria	NA-Bacteria	Pseudomonadota	Pseudomonadales	Pseudomonadaceae	Pseudomonas	Pseudomonas fluorescens	294
A0A0F4V5Y6	Long-chain fatty acid transport protein	VD17_19160	GI:799219813|GI:802220388|EMBL-CDS:KJZ64154.1|REFSEQ:WP_046055163.1	None	439	Gammaproteobacteria	NA-Bacteria	Pseudomonadota	Pseudomonadales	Pseudomonadaceae	Pseudomonas	Pseudomonas fluorescens	294
A0A0F4VER4	Long-chain fatty acid transport protein	VD17_07430	GI:799222289|GI:802213491|EMBL-CDS:KJZ66482.1|REFSEQ:WP_046053292.1	None	420	Gammaproteobacteria	NA-Bacteria	Pseudomonadota	Pseudomonadales	Pseudomonadaceae	Pseudomonas	Pseudomonas fluorescens	294
A0A0F4XKK3	Long-chain fatty acid transport protein	VP02_17680	GI:802914360|GI:801167056|EMBL-CDS:KKA06462.1	None	423	Gammaproteobacteria	NA-Bacteria	Pseudomonadota	Pseudomonadales	Pseudomonadaceae	Pseudomonas	Pseudomonas kilonensis	132476
A0A0F4XT18	Long-chain fatty acid transport protein	VP02_04375	GI:801169730|EMBL-CDS:KKA09027.1	None	423	Gammaproteobacteria	NA-Bacteria	Pseudomonadota	Pseudomonadales	Pseudomonadaceae	Pseudomonas	Pseudomonas kilonensis	132476
A0A0F5ANI9	Long-chain fatty acid outer membrane transporter	WN56_12400	GI:802240375|GI:803557648|EMBL-CDS:KKA44026.1|REFSEQ:WP_046075306.1	None	443	Gammaproteobacteria	NA-Bacteria	Pseudomonadota	Vibrionales	Vibrionaceae	Salinivibrio	Salinivibrio sp. KP-1	1406902
A0A0F5APG7	Aromatic hydrocarbon degradation protein	WN56_10270	GI:802240767|GI:803556637|EMBL-CDS:KKA44405.1|REFSEQ:WP_046074912.1	None	442	Gammaproteobacteria	NA-Bacteria	Pseudomonadota	Vibrionales	Vibrionaceae	Salinivibrio	Salinivibrio sp. KP-1	1406902
A0A0F5FQT6	Long-chain fatty acid transporter	VE25_17440	GI:805458476|GI:803466700|EMBL-CDS:KKB10522.1	None	358	Alphaproteobacteria	NA-Bacteria	Pseudomonadota	Hyphomicrobiales	Devosiaceae	Devosia	Devosia geojensis	443610
A0A0F5ILB3	Outer membrane protein beta-barrel domain-containing protein	HMPREF1212_03776	GI:805425326|GI:806526242|EMBL-CDS:KKB46283.1|REFSEQ:WP_046150605.1	None	460	Bacteroidia	FCB group	Bacteroidota	Bacteroidales	Tannerellaceae	Parabacteroides	Parabacteroides sp. HGS0025	1078087
A0A0F5IQF5	Outer membrane protein transport protein (OMPP1/FadL/TodX)	HMPREF1535_04575	GI:805426393|GI:806523117|EMBL-CDS:KKB47718.1|REFSEQ:WP_046147523.1	None	545	Bacteroidia	FCB group	Bacteroidota	Bacteroidales	Tannerellaceae	Parabacteroides	Parabacteroides goldsteinii DSM 19448 = WAL 12034	927665
A0A0F5IYN1	Outer membrane protein transport protein (OMPP1/FadL/TodX)	HMPREF1212_01410	GI:805429341|GI:806524465|EMBL-CDS:KKB50689.1|REFSEQ:WP_046148864.1	None	532	Bacteroidia	FCB group	Bacteroidota	Bacteroidales	Tannerellaceae	Parabacteroides	Parabacteroides sp. HGS0025	1078087
A0A0F5JEU8	Aromatic hydrocarbon degradation protein	HMPREF1535_02341	GI:805435342|GI:498500060|EMBL-CDS:KKB56366.1|REFSEQ:WP_010800762.1	None	485	Bacteroidia	FCB group	Bacteroidota	Bacteroidales	Tannerellaceae	Parabacteroides	Parabacteroides goldsteinii DSM 19448 = WAL 12034	927665
A0A0F5JLU3	Outer membrane protein beta-barrel domain-containing protein	HMPREF1536_01298	GI:655318667|GI:805437429|EMBL-CDS:KKB58422.1|REFSEQ:WP_028727103.1	None	460	Bacteroidia	FCB group	Bacteroidota	Bacteroidales	Tannerellaceae	Parabacteroides	Parabacteroides gordonii MS-1 = DSM 23371	1203610
A0A0F5JRZ8	Outer membrane protein transport protein (OMPP1/FadL/TodX)	HMPREF1536_00477	GI:805439636|GI:655320121|EMBL-CDS:KKB60596.1|REFSEQ:WP_028728544.1	None	532	Bacteroidia	FCB group	Bacteroidota	Bacteroidales	Tannerellaceae	Parabacteroides	Parabacteroides gordonii MS-1 = DSM 23371	1203610
A0A0F5PFD6	Aromatic hydrocarbon degradation protein	WP12_09540	GI:806530096|GI:806906724|EMBL-CDS:KKC26299.1|REFSEQ:WP_046193474.1	None	436	Alphaproteobacteria	NA-Bacteria	Pseudomonadota	Sphingomonadales	Sphingomonadaceae	Sphingomonas	Sphingomonas sp. SRS2	133190
A0A0F5UF15	Aromatic hydrocarbon degradation protein	None	GI:491600119|GI:1131362644|GI:1024767521|EMBL-CDS:HAS8584421.1|EMBL-CDS:NMU29865.1|REFSEQ:WP_005457681.1	None	439	Gammaproteobacteria	NA-Bacteria	Pseudomonadota	Vibrionales	Vibrionaceae	Vibrio	Vibrio parahaemolyticus	670
A0A0F5VC62	Long-chain fatty acid transporter	KY46_12165	GI:808059525|GI:807116475|EMBL-CDS:KKC99662.1|REFSEQ:WP_046220901.1	None	365	Gammaproteobacteria	NA-Bacteria	Pseudomonadota	Vibrionales	Vibrionaceae	Photobacterium	Photobacterium halotolerans	265726
A0A0F5VGE4	Aromatic hydrocarbon degradation protein	KY46_05055	GI:808058114|GI:807117947|EMBL-CDS:KKD01128.1|REFSEQ:WP_046219497.1	None	414	Gammaproteobacteria	NA-Bacteria	Pseudomonadota	Vibrionales	Vibrionaceae	Photobacterium	Photobacterium halotolerans	265726
A0A0F5VGP3	Long-chain fatty acid outer membrane transporter	KY46_00475	GI:808057292|GI:807118166|EMBL-CDS:KKD01346.1|REFSEQ:WP_046218676.1	None	417	Gammaproteobacteria	NA-Bacteria	Pseudomonadota	Vibrionales	Vibrionaceae	Photobacterium	Photobacterium halotolerans	265726
A0A0F5ZSX7	Long-chain fatty acid outer membrane transporter	RN22_19380	GI:808150282|GI:809045697|EMBL-CDS:KKD58783.1	None	425	Gammaproteobacteria	NA-Bacteria	Pseudomonadota	Vibrionales	Vibrionaceae	Grimontia	Grimontia sp. AD028	1581149
A0A0F6A2R2	Long-chain fatty acid outer membrane transporter	RN22_01650	GI:809037069|GI:808153843|EMBL-CDS:KKD62253.1|REFSEQ:WP_046302834.1	None	416	Gammaproteobacteria	NA-Bacteria	Pseudomonadota	Vibrionales	Vibrionaceae	Grimontia	Grimontia sp. AD028	1581149
A0A0F6A2Z4	Aromatic hydrocarbon degradation protein	RN22_02410	GI:809037344|GI:808153783|EMBL-CDS:KKD62194.1|REFSEQ:WP_046302937.1	None	443	Gammaproteobacteria	NA-Bacteria	Pseudomonadota	Vibrionales	Vibrionaceae	Grimontia	Grimontia sp. AD028	1581149
A0A0F6A351	Long-chain fatty acid outer membrane transporter	RN22_01655	GI:809037071|GI:808153844|EMBL-CDS:KKD62254.1|REFSEQ:WP_046302835.1	None	424	Gammaproteobacteria	NA-Bacteria	Pseudomonadota	Vibrionales	Vibrionaceae	Grimontia	Grimontia sp. AD028	1581149
A0A0F6A4T3	Long-chain fatty acid transporter	RN22_02415	GI:809037346|GI:808153784|EMBL-CDS:KKD62195.1|REFSEQ:WP_046302938.1	None	424	Gammaproteobacteria	NA-Bacteria	Pseudomonadota	Vibrionales	Vibrionaceae	Grimontia	Grimontia sp. AD028	1581149
A0A0F6ABM9	Long-chain fatty acid transporter	N479_13330	GI:810888291|GI:808748670|EMBL-CDS:KKE83548.1|REFSEQ:WP_046356129.1	None	421	Gammaproteobacteria	NA-Bacteria	Pseudomonadota	Alteromonadales	Pseudoalteromonadaceae	Pseudoalteromonas	Pseudoalteromonas luteoviolacea S4054	1129367
A0A0F6AQL1	Outer membrane protein E	BAbS19_I09030	GI:189019702|EMBL-CDS:ACD72424.1	None	433	Alphaproteobacteria	NA-Bacteria	Pseudomonadota	Hyphomicrobiales	Brucellaceae	Brucella/Ochrobactrum group	Brucella abortus S19	430066
A0A0F6B4E0	Long-chain fatty acid transport protein	STM14_2942	GI:267994496|EMBL-CDS:ACY89381.1	None	437	Gammaproteobacteria	NA-Bacteria	Pseudomonadota	Enterobacterales	Enterobacteriaceae	Salmonella	Salmonella enterica subsp. enterica serovar Typhim	588858
A0A0F6H3G3	Transporter| Ompp1/FadL/TodX family	LEP1GSC104_1518	GI:447095662|EMBL-CDS:EKO22726.1|REFSEQ:WP_001172918.1	None	468	Spirochaetia	NA-Bacteria	Spirochaetota	Leptospirales	Leptospiraceae	Leptospira	Leptospira interrogans str. UI 12621	1049937
A0A0F6H8C6	Transporter| Ompp1/FadL/TodX family	LEP1GSC104_0777	GI:447143823|EMBL-CDS:EKO24499.1|REFSEQ:WP_001221079.1	None	473	Spirochaetia	NA-Bacteria	Spirochaetota	Leptospirales	Leptospiraceae	Leptospira	Leptospira interrogans str. UI 12621	1049937
A0A0F6IBZ9	Transporter| Ompp1/FadL/TodX family	LEP1GSC079_2428	GI:488112499|GI:462455213|EMBL-CDS:EMJ35574.1|REFSEQ:WP_002183896.1	None	468	Spirochaetia	NA-Bacteria	Spirochaetota	Leptospirales	Leptospiraceae	Leptospira	Leptospira interrogans str. FPW1039	1193040
A0A0F6ICN3	Transporter| Ompp1/FadL/TodX family	LEP1GSC079_0672	GI:462455516|GI:447143826|EMBL-CDS:EMJ35808.1|REFSEQ:WP_001221082.1	None	473	Spirochaetia	NA-Bacteria	Spirochaetota	Leptospirales	Leptospiraceae	Leptospira	Leptospira interrogans str. FPW1039	1193040
A0A0F6TV96	Long-chain fatty acid transport protein	F384_12500	GI:815959952|GI:817109896|EMBL-CDS:AKE59356.1|REFSEQ:WP_046483143.1	None	446	Gammaproteobacteria	NA-Bacteria	Pseudomonadota	Enterobacterales	Enterobacteriaceae	Citrobacter	Citrobacter amalonaticus Y19	1261127
A0A0F6W5Z2	Long-chain fatty acid transport protein	DB32_005282	GI:816958627|EMBL-CDS:AKF08133.1	None	529	NA	NA-Bacteria	Myxococcota	Polyangiales	Sandaracinaceae	Sandaracinus	Sandaracinus amylolyticus	927083
A0A0F6W8K4	Long-chain fatty acid transport protein	DB32_007386	GI:816960731|GI:921302013|EMBL-CDS:AKF10237.1	None	457	NA	NA-Bacteria	Myxococcota	Polyangiales	Sandaracinaceae	Sandaracinus	Sandaracinus amylolyticus	927083
A0A0F7HI98	Long-chain fatty acid transport protein	None	GI:739554196|GI:820755453|EMBL-CDS:AKG72326.1|EMBL-CDS:VEI73372.1|REFSEQ:WP_037412428.1	None	440	Gammaproteobacteria	NA-Bacteria	Pseudomonadota	Enterobacterales	Yersiniaceae	Serratia	Serratia fonticola	47917
A0A0F7JUF1	Long-chain fatty acid transporter	AAY24_01605	GI:821325772|GI:821536311|EMBL-CDS:AKH19252.1|REFSEQ:WP_046858191.1	None	404	Gammaproteobacteria	NA-Bacteria	Pseudomonadota	Gammaproteobacteria incertae s	NA	Sedimenticola	Sedimenticola thiotaurini	1543721
A0A0F7JX30	Aromatic hydrocarbon degradation protein	AAY24_07380	GI:821537258|GI:821326722|EMBL-CDS:AKH20202.1|REFSEQ:WP_046859138.1	None	408	Gammaproteobacteria	NA-Bacteria	Pseudomonadota	Gammaproteobacteria incertae s	NA	Sedimenticola	Sedimenticola thiotaurini	1543721
A0A0F7K093	Aromatic hydrocarbon degradation protein	AAY24_08455	GI:821326898|GI:821537433|EMBL-CDS:AKH20378.1|REFSEQ:WP_046859313.1	None	442	Gammaproteobacteria	NA-Bacteria	Pseudomonadota	Gammaproteobacteria incertae s	NA	Sedimenticola	Sedimenticola thiotaurini	1543721
A0A0F7K351	Aromatic hydrocarbon degradation protein	AAY24_14390	GI:821327873|GI:821538402|EMBL-CDS:AKH21353.1|REFSEQ:WP_046860282.1	None	457	Gammaproteobacteria	NA-Bacteria	Pseudomonadota	Gammaproteobacteria incertae s	NA	Sedimenticola	Sedimenticola thiotaurini	1543721
A0A0F7LHE4	Long-chain fatty acid transport protein	VY86_00555	GI:822095124|GI:822544636|EMBL-CDS:AKH62075.1|REFSEQ:WP_046973544.1	None	437	Gammaproteobacteria	NA-Bacteria	Pseudomonadota	Enterobacterales	Morganellaceae	Photorhabdus	Photorhabdus thracensis	230089
A0A0F7M5K7	Long-chain fatty acid transport protein	IMCC21906_02833	GI:822481400|EMBL-CDS:AKH70476.1	None	448	Gammaproteobacteria	NA-Bacteria	Pseudomonadota	Cellvibrionales	Spongiibacteraceae	Spongiibacter	Spongiibacter sp. IMCC21906	1620392
A0A0F7PMT7	Long-chain fatty acid transport protein	IMCC20628_01758	GI:822664792|GI:823108586|EMBL-CDS:AKI00469.1|REFSEQ:WP_047029889.1	None	406	Alphaproteobacteria	NA-Bacteria	Pseudomonadota	Hyphomicrobiales	Phyllobacteriaceae	Hoeflea	Hoeflea sp. IMCC20628	1620421
A0A0F7XTY3	Ompp1/FadL/TodX family transporter	CCOS191_1334	GI:821532674|GI:820683373|EMBL-CDS:CRI55870.1|REFSEQ:WP_046854555.1	None	425	Gammaproteobacteria	NA-Bacteria	Pseudomonadota	Pseudomonadales	Pseudomonadaceae	Pseudomonas	Pseudomonas sp. CCOS 191	1649877
A0A0F9EV30	Long-chain fatty acid transport protein	LCGC14_2321800	EMBL-CDS:KKL48810.1	None	434	NA	NA	NA	NA	NA	NA	marine sediment metagenome	412755
A0A0F9JXX6	Long-chain fatty acid transport protein	LCGC14_1472610	EMBL-CDS:KKM67286.1	None	406	NA	NA	NA	NA	NA	NA	marine sediment metagenome	412755
A0A0F9LE54	Long-chain fatty acid transporter	LCGC14_1521160	EMBL-CDS:KKM62490.1	None	408	NA	NA	NA	NA	NA	NA	marine sediment metagenome	412755
A0A0F9QIM8	Long-chain fatty acid transport protein	LCGC14_0769290	EMBL-CDS:KKN36862.1	None	419	NA	NA	NA	NA	NA	NA	marine sediment metagenome	412755
A0A0F9R4P9	Aromatic hydrocarbon degradation protein	LCGC14_0695030	EMBL-CDS:KKN44247.1	None	476	NA	NA	NA	NA	NA	NA	marine sediment metagenome	412755
A0A0F9R8N4	Uncharacterized protein	LCGC14_0625010	EMBL-CDS:KKN51199.1	None	378	NA	NA	NA	NA	NA	NA	marine sediment metagenome	412755
A0A0F9S408	Uncharacterized protein	LCGC14_0518460	EMBL-CDS:KKN61769.1	None	426	NA	NA	NA	NA	NA	NA	marine sediment metagenome	412755
A0A0F9UDV5	Long-chain fatty acid transport protein	LCGC14_0542030	EMBL-CDS:KKN59426.1	None	454	NA	NA	NA	NA	NA	NA	marine sediment metagenome	412755
A0A0F9UM16	Aromatic hydrocarbon degradation membrane protein	LCGC14_0190610	EMBL-CDS:KKN94235.1	None	501	NA	NA	NA	NA	NA	NA	marine sediment metagenome	412755
A0A0F9V245	Long-chain fatty acid transport protein	LCGC14_0137540	EMBL-CDS:KKN99310.1	None	376	NA	NA	NA	NA	NA	NA	marine sediment metagenome	412755
A0A0F9VKC8	Long-chain fatty acid transport protein	LCGC14_0072210	EMBL-CDS:KKO05581.1	None	449	NA	NA	NA	NA	NA	NA	marine sediment metagenome	412755
A0A0F9VNU6	Long-chain fatty acid transport protein	LCGC14_0113900	EMBL-CDS:KKO01583.1	None	423	NA	NA	NA	NA	NA	NA	marine sediment metagenome	412755
A0A0F9WYS2	Long-chain fatty acid transporter	LCGC14_0291470	EMBL-CDS:KKN84198.1	None	422	NA	NA	NA	NA	NA	NA	marine sediment metagenome	412755
A0A0F9Y8P0	Uncharacterized protein	LCGC14_0050100	EMBL-CDS:KKO08312.1	None	434	NA	NA	NA	NA	NA	NA	marine sediment metagenome	412755
A0A0G3A2T9	Long-chain fatty acid transport protein	ATI61_107627	GI:827428302|GI:836728959|EMBL-CDS:REG29930.1|REFSEQ:WP_047861022.1	None	392	Myxococcia	NA-Bacteria	Myxococcota	Myxococcales	Archangiaceae	Archangium	Archangium gephyra	48
A0A0G3BDH3	Long-chain fatty acid transport protein	AAW51_0651	GI:826169112|GI:827201251|EMBL-CDS:AKJ27342.1|REFSEQ:WP_047193464.1	None	435	Betaproteobacteria	NA-Bacteria	Pseudomonadota	Burkholderiales	Sphaerotilaceae	Caldimonas	Caldimonas brevitalea	413882
A0A0G3CLV9	Long-chain fatty acid transport protein	QQ39_05865	GI:827401505|GI:836630688|EMBL-CDS:AKJ41665.1|REFSEQ:WP_047780407.1	None	431	Gammaproteobacteria	NA-Bacteria	Pseudomonadota	Enterobacterales	Budviciaceae	Pragia	Pragia fontium	82985
A0A0G3EFY6	Fatty acid transporter membrane protein	L21SP4_02104	GI:827040777|EMBL-CDS:AKJ65336.1	None	426	Kiritimatiellia	PVC group	Kiritimatiellota	Kiritimatiellales	Kiritimatiellaceae	Kiritimatiella	Kiritimatiella glycovorans	1307763
A0A0G3ELX5	Aromatic hydrocarbon degradation protein	ABW99_00735	GI:827097179|GI:1127372476|GI:827452410|EMBL-CDS:AKJ66974.1	None	394	Betaproteobacteria	NA-Bacteria	Pseudomonadota	Burkholderiales	Burkholderiaceae	Pandoraea	Pandoraea thiooxydans	445709
A0A0G3FZN0	Aromatic hydrocarbon degradation protein	TVD_03035	GI:827624356|GI:828159754|EMBL-CDS:AKJ94408.1|REFSEQ:WP_047250785.1	None	421	Gammaproteobacteria	NA-Bacteria	Pseudomonadota	Chromatiales	Ectothiorhodospiraceae	Thioalkalivibrio	Thioalkalivibrio versutus	106634
A0A0G3G8C6	SalD	TVD_10585	GI:828160545|GI:827625725|EMBL-CDS:AKJ95777.1|REFSEQ:WP_047251576.1	None	414	Gammaproteobacteria	NA-Bacteria	Pseudomonadota	Chromatiales	Ectothiorhodospiraceae	Thioalkalivibrio	Thioalkalivibrio versutus	106634
A0A0G3GB57	Long-chain fatty acid transport protein	VM99_10500	GI:829492593|GI:836579122|EMBL-CDS:AKJ98465.1|REFSEQ:WP_047736509.1	None	426	Gammaproteobacteria	NA-Bacteria	Pseudomonadota	Pseudomonadales	Pseudomonadaceae	Pseudomonas	Pseudomonas chlororaphis	587753
A0A0G3GHI5	Long-chain fatty acid transport protein	VM99_22225	GI:836581356|GI:829494778|EMBL-CDS:AKK00651.1|REFSEQ:WP_047738706.1	None	423	Gammaproteobacteria	NA-Bacteria	Pseudomonadota	Pseudomonadales	Pseudomonadaceae	Pseudomonas	Pseudomonas chlororaphis	587753
A0A0G3LND7	Outer membrane protein transport protein	F0H32_02000	GI:1377079115|GI:828451943|GI:489567370|EMBL-CDS:QEO25134.1|REFSEQ:WP_003471866.1	None	445	Gammaproteobacteria	NA-Bacteria	Pseudomonadota	Xanthomonadales	Xanthomonadaceae	Xanthomonas	Xanthomonas translucens pv. undulosa	487909
A0A0G3M1E8	Aromatic hydrocarbon degradation protein	OK18_08660	GI:922053448|GI:828458763|EMBL-CDS:AKK72684.1|REFSEQ:WP_053327746.1	None	411	Flavobacteriia	FCB group	Bacteroidota	Flavobacteriales	Weeksellaceae	Chryseobacterium	Chryseobacterium gallinarum	1324352
A0A0G4BYA0	Putative outer membrane protein	M0579_00905	GI:837362367|GI:488147325|EMBL-CDS:AKM92398.1|REFSEQ:WP_002218533.1	None	464	Betaproteobacteria	NA-Bacteria	Pseudomonadota	Neisseriales	Neisseriaceae	Neisseria	Neisseria meningitidis M0579	935590
A0A0G4Q3U9	Long-chain fatty acid transport protein	BN1804_01017	GI:1114045306|EMBL-CDS:CRL60552.1|REFSEQ:WP_072063214.1	None	451	Gammaproteobacteria	NA-Bacteria	Pseudomonadota	Enterobacterales	Morganellaceae	Proteus	Proteus penneri	102862
A0A0G8NVD9	Outer membrane protein	CFBP8129_00170	GI:493497683|EMBL-CDS:CAD0297915.1|EMBL-CDS:CAD0297920.1|REFSEQ:WP_006452244.1	None	446	Gammaproteobacteria	NA-Bacteria	Pseudomonadota	Xanthomonadales	Xanthomonadaceae	Xanthomonas	Xanthomonas hortorum pv. gardneri	2754056
A0A0G8VLY7	Outer membrane protein transport protein	BJD13_16890	GI:499665048|GI:1120750094|EMBL-CDS:APP00534.1|REFSEQ:WP_011345782.1	None	446	Gammaproteobacteria	NA-Bacteria	Pseudomonadota	Xanthomonadales	Xanthomonadaceae	Xanthomonas	Xanthomonas perforans	442694
A0A0G9H489	Membrane protein	Y882_09175	GI:822542438|GI:822106997|EMBL-CDS:KLD64049.1|REFSEQ:WP_046971564.1	None	479	Gammaproteobacteria	NA-Bacteria	Pseudomonadota	Xanthomonadales	Rhodanobacteraceae	Dyella	Dyella japonica DSM 16301	1440762
A0A0G9HG43	Aromatic hydrocarbon degradation protein	BJI69_05340	GI:822111290|GI:822537153|GI:1109360736|EMBL-CDS:APG03394.1|REFSEQ:WP_046966549.1	None	475	Gammaproteobacteria	NA-Bacteria	Pseudomonadota	Xanthomonadales	Rhodanobacteraceae	Luteibacter	Luteibacter rhizovicinus DSM 16549	1440763
A0A0H0Y702	Long-chain fatty acid transporter	AOG25_00985	GI:491526825|EMBL-CDS:KPN00104.1|REFSEQ:WP_005384451.1	None	419	Gammaproteobacteria	NA-Bacteria	Pseudomonadota	Vibrionales	Vibrionaceae	Vibrio	Vibrio alginolyticus	663
A0A0H1AU91	Long-chain fatty acid transporter	WQ56_09260	GI:825305625|GI:824322279|EMBL-CDS:KLJ00601.1|REFSEQ:WP_047136796.1	None	448	Gammaproteobacteria	NA-Bacteria	Pseudomonadota	Xanthomonadales	Xanthomonadaceae	Luteimonas	Luteimonas sp. FCS-9	1547516
A0A0H1RIH0	Aromatic hydrocarbon degradation protein	AA309_15090	GI:827104510|GI:826092290|EMBL-CDS:KLK92397.1	None	438	Alphaproteobacteria	NA-Bacteria	Pseudomonadota	Hyphomicrobiales	Methylobacteriaceae	Microvirga	Microvirga vignae	1225564
A0A0H2MKF5	Aromatic hydrocarbon degradation protein	ZX61_22095	GI:908715160|GI:827524189|EMBL-CDS:KLN63029.1|REFSEQ:WP_049846728.1	None	438	Gammaproteobacteria	NA-Bacteria	Pseudomonadota	Vibrionales	Vibrionaceae	Vibrio	Vibrio sp. VPAP30	1647102
A0A0H2MKU4	Aromatic hydrocarbon degradation protein	ZX61_22090	GI:827524188|GI:908715159|EMBL-CDS:KLN63028.1|REFSEQ:WP_049846727.1	None	434	Gammaproteobacteria	NA-Bacteria	Pseudomonadota	Vibrionales	Vibrionaceae	Vibrio	Vibrio sp. VPAP30	1647102
A0A0H2MVH5	Aromatic hydrocarbon degradation protein	ZX61_05840	GI:908712189|GI:827527575|EMBL-CDS:KLN66388.1|REFSEQ:WP_049843757.1	None	402	Gammaproteobacteria	NA-Bacteria	Pseudomonadota	Vibrionales	Vibrionaceae	Vibrio	Vibrio sp. VPAP30	1647102
A0A0H2WM36	Long-chain fatty acid transport protein	GNB70_001301	GI:56126969|EMBL-CDS:AAV76475.1|EMBL-CDS:HAE6985674.1	None	437	Gammaproteobacteria	NA-Bacteria	Pseudomonadota	Enterobacterales	Enterobacteriaceae	Salmonella	Salmonella enterica subsp. enterica serovar Paraty	295319
A0A0H2X2G4	Outer membrane protein	XC_0017	GI:499345736|GI:298542741|GI:298540943|GI:66571701|EMBL-CDS:AAY47111.1|REFSEQ:WP_011035275.1	None	446	Gammaproteobacteria	NA-Bacteria	Pseudomonadota	Xanthomonadales	Xanthomonadaceae	Xanthomonas	Xanthomonas campestris pv. campestris str. 8004	314565
A0A0H2YJS2	Long-chain fatty acid transport protein	YPN_2203	GI:488138494|GI:108776012|EMBL-CDS:ABG18531.1|REFSEQ:WP_002209702.1	None	421	Gammaproteobacteria	NA-Bacteria	Pseudomonadota	Enterobacterales	Yersiniaceae	Yersinia	Yersinia pestis Nepal516	377628
A0A0H2Z1L2	Long-chain fatty acid transport protein	APECO1_4221	GI:115513657|EMBL-CDS:ABJ01732.1	None	448	Gammaproteobacteria	NA-Bacteria	Pseudomonadota	Enterobacterales	Enterobacteriaceae	Escherichia	Escherichia coli APEC O1	405955
A0A0H2Z8F8	Putative outer membrane protein	PA14_47540	GI:298542773|GI:489225087|GI:115584461|GI:298540975|EMBL-CDS:ABJ10476.1|REFSEQ:WP_003133490.1	None	424	Gammaproteobacteria	NA-Bacteria	Pseudomonadota	Pseudomonadales	Pseudomonadaceae	Pseudomonas	Pseudomonas aeruginosa UCBPP-PA14	208963
A0A0H2Z9T8	Putative outer membrane protein transport protein	PA14_41750	GI:115584935|GI:489224422|EMBL-CDS:ABJ10950.1|REFSEQ:WP_003132834.1	None	532	Gammaproteobacteria	NA-Bacteria	Pseudomonadota	Pseudomonadales	Pseudomonadaceae	Pseudomonas	Pseudomonas aeruginosa UCBPP-PA14	208963
A0A0H2ZHF8	Putative outer membrane protein	PA14_60730	GI:115587952|GI:489233256|EMBL-CDS:ABJ13967.1|REFSEQ:WP_003141567.1	None	463	Gammaproteobacteria	NA-Bacteria	Pseudomonadota	Pseudomonadales	Pseudomonadaceae	Pseudomonas	Pseudomonas aeruginosa UCBPP-PA14	208963
A0A0H3A5N2	Membrane protein involved in aromatic hydrocarbon degradation	Dvul_0289	GI:500115508|GI:120561568|EMBL-CDS:ABM27312.1|REFSEQ:WP_011791513.1	None	401	Desulfovibrionia	NA-Bacteria	Thermodesulfobacteriota	Desulfovibrionales	Desulfovibrionaceae	Desulfovibrio	Desulfovibrio vulgaris DP4	391774
A0A0H3A8G9	Membrane protein involved in aromatic hydrocarbon degradation	Dvul_1585	GI:499241300|GI:120562858|EMBL-CDS:ABM28602.1|REFSEQ:WP_010938840.1	None	404	Desulfovibrionia	NA-Bacteria	Thermodesulfobacteriota	Desulfovibrionales	Desulfovibrionaceae	Desulfovibrio	Desulfovibrio vulgaris DP4	391774
A0A0H3A946	Membrane protein involved in aromatic hydrocarbon degradation	Dvul_1804	GI:500116474|GI:120563077|EMBL-CDS:ABM28821.1|REFSEQ:WP_011792479.1	None	426	Desulfovibrionia	NA-Bacteria	Thermodesulfobacteriota	Desulfovibrionales	Desulfovibrionaceae	Desulfovibrio	Desulfovibrio vulgaris DP4	391774
A0A0H3AFU6	Long-chain fatty acid transport protein	VC0395_0374	GI:446888801|GI:227015509|GI:146314731|EMBL-CDS:ABQ19271.1|REFSEQ:WP_000966057.1	None	412	Gammaproteobacteria	NA-Bacteria	Pseudomonadota	Vibrionales	Vibrionaceae	Vibrio	Vibrio cholerae O395	345073
A0A0H3AGQ1	Long-chain fatty acid transport protein	VC0395_A0561	GI:146315011|GI:227012859|GI:446984681|EMBL-CDS:ABQ19550.1|REFSEQ:WP_001061937.1	None	428	Gammaproteobacteria	NA-Bacteria	Pseudomonadota	Vibrionales	Vibrionaceae	Vibrio	Vibrio cholerae O395	345073
A0A0H3AN28	Long-chain fatty acid transport protein	VC0395_A0560	GI:146317272|GI:227012858|GI:487838506|EMBL-CDS:ABQ21811.1|REFSEQ:WP_001911972.1	None	432	Gammaproteobacteria	NA-Bacteria	Pseudomonadota	Vibrionales	Vibrionaceae	Vibrio	Vibrio cholerae O395	345073
A0A0H3B3K5	Long-chain fatty acid transport protein	YPK_1506	GI:755376104|GI:501260899|GI:169750281|EMBL-CDS:ACA67799.1|REFSEQ:WP_012303917.1	None	421	Gammaproteobacteria	NA-Bacteria	Pseudomonadota	Enterobacterales	Yersiniaceae	Yersinia	Yersinia pseudotuberculosis YPIII	502800
A0A0H3BQ77	Long-chain fatty acid transport protein	SNSL254_A2580	GI:486152319|GI:194403212|EMBL-CDS:ACF63434.1|REFSEQ:WP_001518618.1	None	435	Gammaproteobacteria	NA-Bacteria	Pseudomonadota	Enterobacterales	Enterobacteriaceae	Salmonella	Salmonella enterica subsp. enterica serovar Newpor	423368
A0A0H3CA13	Long-chain fatty acid transport protein	CCNA_02179	GI:499222415|GI:221235116|GI:220964288|EMBL-CDS:ACL95644.1|REFSEQ:WP_010919955.1|REFSEQ:YP_002517552.1	None	432	Alphaproteobacteria	NA-Bacteria	Pseudomonadota	Caulobacterales	Caulobacteraceae	Caulobacter	Caulobacter vibrioides NA1000	565050
A0A0H3CIM7	Long-chain fatty acid transport protein	ECL_02201	GI:295057011|GI:502861833|GI:296102552|EMBL-CDS:ADF61749.1|REFSEQ:WP_013096809.1|REFSEQ:YP_003612698.1	None	395	Gammaproteobacteria	NA-Bacteria	Pseudomonadota	Enterobacterales	Enterobacteriaceae	Enterobacter	Enterobacter cloacae subsp. cloacae ATCC 13047	716541
A0A0H3CNR6	Long-chain fatty acid transport protein	ECL_03685	GI:295058481|GI:296104022|EMBL-CDS:ADF63219.1|REFSEQ:YP_003614168.1	None	442	Gammaproteobacteria	NA-Bacteria	Pseudomonadota	Enterobacterales	Enterobacteriaceae	Enterobacter	Enterobacter cloacae subsp. cloacae ATCC 13047	716541
A0A0H3DSF2	Long-chain fatty acid transport protein	ETAF_2220	GI:304559661|EMBL-CDS:ADM42325.1|REFSEQ:WP_012849280.1	None	438	Gammaproteobacteria	NA-Bacteria	Pseudomonadota	Enterobacterales	Hafniaceae	Edwardsiella	Edwardsiella tarda FL6-60	718251
A0A0H3EJR6	Long-chain fatty acid transport protein	NRG857_11865	GI:312946962|GI:485718737|GI:387617701|EMBL-CDS:ADR27789.1|REFSEQ:WP_001350318.1|REFSEQ:YP_006120723.1	None	446	Gammaproteobacteria	NA-Bacteria	Pseudomonadota	Enterobacterales	Enterobacteriaceae	Escherichia	Escherichia coli O83:H1 str. NRG 857C	685038
A0A0H3FCT8	Long-chain fatty acid transport protein	Rahaq_1204	GI:503339871|GI:321167128|EMBL-CDS:ADW72827.1|REFSEQ:WP_013574532.1	None	425	Gammaproteobacteria	NA-Bacteria	Pseudomonadota	Enterobacterales	Yersiniaceae	Rahnella	Rahnella aceris	2703885
A0A0H3FYE2	Long-chain fatty acid transport protein	EAE_14945	GI:505807106|GI:336249471|GI:334735527|EMBL-CDS:AEG97902.1|REFSEQ:WP_015704861.1|REFSEQ:YP_004593181.1	None	395	Gammaproteobacteria	NA-Bacteria	Pseudomonadota	Enterobacterales	Enterobacteriaceae	Klebsiella/Raoultella group	Klebsiella aerogenes KCTC 2190	1028307
A0A0H3G400	Long-chain fatty acid transport protein	EAE_24680	GI:336251398|GI:334737454|EMBL-CDS:AEG99829.1|REFSEQ:YP_004595108.1	None	442	Gammaproteobacteria	NA-Bacteria	Pseudomonadota	Enterobacterales	Enterobacteriaceae	Klebsiella/Raoultella group	Klebsiella aerogenes KCTC 2190	1028307
A0A0H3HHQ6	Long-chain fatty acid transport protein	KOX_26670	GI:365911590|EMBL-CDS:AEX07043.1	None	456	Gammaproteobacteria	NA-Bacteria	Pseudomonadota	Enterobacterales	Enterobacteriaceae	Klebsiella/Raoultella group	Klebsiella michiganensis KCTC 1686	1006551
A0A0H3I214	Long-chain fatty acid transport protein	W5S_1325	GI:504512002|GI:385870904|EMBL-CDS:AFI89424.1|REFSEQ:WP_014699104.1	None	442	Gammaproteobacteria	NA-Bacteria	Pseudomonadota	Enterobacterales	Pectobacteriaceae	Pectobacterium	Pectobacterium parmentieri	1905730
A0A0H3KY09	Long-chain fatty acid transport protein	PAJ_1986	GI:504407104|GI:327394644|EMBL-CDS:BAK12066.1|REFSEQ:WP_014594206.1	None	425	Gammaproteobacteria	NA-Bacteria	Pseudomonadota	Enterobacterales	Erwiniaceae	Pantoea	Pantoea ananatis AJ13355	932677
A0A0H3LKM8	Fatty acid transport system| membrane protein	BB1793	GI:489906688|GI:33568378|EMBL-CDS:CAE32290.1|REFSEQ:WP_003810111.1	None	434	Betaproteobacteria	NA-Bacteria	Pseudomonadota	Burkholderiales	Alcaligenaceae	Bordetella	Bordetella bronchiseptica RB50	257310
A0A0H3MIU1	Long-chain fatty acid transport protein	ECIAI39_2497	GI:218370808|GI:218700822|EMBL-CDS:CAR18621.1|REFSEQ:YP_002408451.1	None	448	Gammaproteobacteria	NA-Bacteria	Pseudomonadota	Enterobacterales	Enterobacteriaceae	Escherichia	Escherichia coli IAI39	585057
A0A0H3NFI2	Long-chain fatty acid transport protein	None	GI:301158949|EMBL-CDS:CBW18462.1|EMBL-CDS:HAD6470870.1|EMBL-CDS:HAD6475907.1|EMBL-CDS:HAD6499107.1|EMBL-CDS:HAD6502956.1|EMBL-CDS:HAD6521844.1|EMBL-CDS:HAD6531823.1|EMBL-CDS:HAD6536864.1|EMBL-CDS:HAD6555430.1|EMBL-CDS:HAD6559207.1|EMBL-CDS:HAD6578775.1|EMBL-CDS:HAD6583388.1|EMBL-CDS:HAD6602539.1|EMBL-CDS:HAD6646099.1|EMBL-CDS:HAD6650909.1|EMBL-CDS:HAD6669382.1|EMBL-CDS:HAD6702531.1|EMBL-CDS:HAD67…	None	437	Gammaproteobacteria	NA-Bacteria	Pseudomonadota	Enterobacterales	Enterobacteriaceae	Salmonella	Salmonella enterica subsp. enterica serovar Typhim	216597
A0A0H3NTW0	Long-chain fatty acid transport protein	Y11_01411	GI:491300604|GI:318606542|EMBL-CDS:CBY28040.1|REFSEQ:WP_005158608.1	None	423	Gammaproteobacteria	NA-Bacteria	Pseudomonadota	Enterobacterales	Yersiniaceae	Yersinia	Yersinia enterocolitica subsp. palearctica Y11	930944
A0A0H3PFF9	Long-chain fatty acid transport protein	CGSHi3655_02499	GI:144986843|EMBL-CDS:EDJ93395.1	None	472	Gammaproteobacteria	NA-Bacteria	Pseudomonadota	Pasteurellales	Pasteurellaceae	Haemophilus	Haemophilus influenzae 3655	375177
A0A0H3PNY8	Long-chain fatty acid transport protein	ECH7EC869_2077	GI:485658038|EMBL-CDS:EDU91266.1|REFSEQ:WP_001301981.1	None	446	Gammaproteobacteria	NA-Bacteria	Pseudomonadota	Enterobacterales	Enterobacteriaceae	Escherichia	Escherichia coli O157:H7 str. EC869	478008
A0A0H3PWX8	Long-chain fatty acid transport protein	VCE_002375	GI:446984682|EMBL-CDS:EEO15874.1|REFSEQ:WP_001061938.1	None	428	Gammaproteobacteria	NA-Bacteria	Pseudomonadota	Vibrionales	Vibrionaceae	Vibrio	Vibrio cholerae B33	417400
A0A0H3PXU9	Long-chain fatty acid transport protein	VCE_002374	GI:446778951|EMBL-CDS:EEO15873.1|REFSEQ:WP_000856207.1	None	432	Gammaproteobacteria	NA-Bacteria	Pseudomonadota	Vibrionales	Vibrionaceae	Vibrio	Vibrio cholerae B33	417400
A0A0H3Q9R0	Long-chain fatty acid transport protein	VCE_001553	GI:229352597|EMBL-CDS:EEO17537.1	None	425	Gammaproteobacteria	NA-Bacteria	Pseudomonadota	Vibrionales	Vibrionaceae	Vibrio	Vibrio cholerae B33	417400
A0A0H3YW29	Long-chain fatty acid transporter| putative	AB691_1321	GI:848255322|GI:852274176|EMBL-CDS:AKN26231.1|REFSEQ:WP_048328735.1	None	422	Gammaproteobacteria	NA-Bacteria	Pseudomonadota	Pseudomonadales	Pseudomonadaceae	Stutzerimonas	Stutzerimonas stutzeri	316
A0A0H4I8W8	Aromatic hydrocarbon degradation protein	ABA45_02795	GI:857137324|GI:860342457|EMBL-CDS:AKO54175.1	None	438	Gammaproteobacteria	NA-Bacteria	Pseudomonadota	Pseudomonadales	Marinobacteraceae	Marinobacter	Marinobacter psychrophilus	330734
A0A0H4IBL3	Long-chain fatty acid transporter	ABA45_08415	GI:857135591|GI:860336654|EMBL-CDS:AKO52442.1|REFSEQ:WP_048385308.1	None	483	Gammaproteobacteria	NA-Bacteria	Pseudomonadota	Pseudomonadales	Marinobacteraceae	Marinobacter	Marinobacter psychrophilus	330734
A0A0H4PC82	Membrane protein involved in aromatic hydrocarbon degradation	CA2015_2457	GI:873974678|GI:873496365|EMBL-CDS:AKP51869.1|REFSEQ:WP_048642168.1	None	488	Cytophagia	FCB group	Bacteroidota	Cytophagales	Cyclobacteriaceae	Cyclobacterium	Cyclobacterium amurskyense	320787
A0A0H4UME6	Transporter	None	GI:884903154|GI:446690927|GI:1120708729|GI:1002192375|GI:1120709715|EMBL-CDS:AKQ29477.1|EMBL-CDS:QBM42029.1|EMBL-CDS:QJG85490.1|REFSEQ:WP_000768273.1	None	440	Gammaproteobacteria	NA-Bacteria	Pseudomonadota	Moraxellales	Moraxellaceae	Acinetobacter	Acinetobacter baumannii	470
A0A0H4VPQ7	Outer membrane protein transport protein (OMPP1/FadL/TodX)	TH63_19230	GI:887501579|GI:891200553|EMBL-CDS:AKQ47288.1	None	487	Cytophagia	FCB group	Bacteroidota	Cytophagales	Hymenobacteraceae	Rufibacter	Rufibacter radiotolerans	1379910
A0A0H4VX79	Putative outer membrane protein	ACR54_01253	GI:657874708|GI:890877442|EMBL-CDS:AKQ54590.1|REFSEQ:WP_029579248.1	None	430	Betaproteobacteria	NA-Bacteria	Pseudomonadota	Burkholderiales	Alcaligenaceae	Bordetella	Bordetella hinzii	103855
A0A0H4W9M2	Long-chain fatty acid transport protein| outer membrane protein	TH63_18330	GI:887501447|GI:891200396|EMBL-CDS:AKQ47156.1|REFSEQ:WP_048922227.1	None	415	Cytophagia	FCB group	Bacteroidota	Cytophagales	Hymenobacteraceae	Rufibacter	Rufibacter radiotolerans	1379910
A0A0H4XQE2	Long-chain fatty acid transporter	A176_007499	GI:891165902|GI:488709905|EMBL-CDS:AKQ70587.1|REFSEQ:WP_002633801.1	None	397	Myxococcia	NA-Bacteria	Myxococcota	Myxococcales	Myxococcaceae	Myxococcus	Myxococcus hansupus	1297742
A0A0H5AF19	Membrane protein	AA957_27460	GI:903259658|GI:902692336|EMBL-CDS:AKS09696.1|REFSEQ:WP_049712979.1	None	484	Gammaproteobacteria	NA-Bacteria	Pseudomonadota	Pseudomonadales	Pseudomonadaceae	Pseudomonas	Pseudomonas trivialis	200450
A0A0H5AW89	Long-chain fatty acid transport protein	AA957_22435	GI:903253585|GI:902691412|EMBL-CDS:AKS08772.1|REFSEQ:WP_049712122.1	None	427	Gammaproteobacteria	NA-Bacteria	Pseudomonadota	Pseudomonadales	Pseudomonadaceae	Pseudomonas	Pseudomonas trivialis	200450
A0A0H5D3F4	Outer membrane protein transport protein (OMPP1/FadL/TodX)	NIT7321_02111	GI:495836564|EMBL-CDS:CRL11258.1|REFSEQ:WP_008561143.1	None	381	Alphaproteobacteria	NA-Bacteria	Pseudomonadota	Rhodobacterales	Roseobacteraceae	Phaeobacter	Phaeobacter italicus	481446
A0A0H5E5K4	Long-chain fatty acid transport protein	ELAC_1173	EMBL-CDS:CRX38515.1	None	416	Chlamydiia	PVC group	Chlamydiota	Parachlamydiales	Criblamydiaceae	Estrella	Estrella lausannensis	483423
A0A0H5MFW1	Long-chain fatty acid transport protein	ERS008476_02979	EMBL-CDS:CRY55961.1	None	422	Gammaproteobacteria	NA-Bacteria	Pseudomonadota	Enterobacterales	Yersiniaceae	Yersinia	Yersinia intermedia	631
A0A0H5QAA5	Long-chain fatty acid transport protein	None	EMBL-CDS:CRY98274.1	None	392	Betaproteobacteria	NA-Bacteria	Pseudomonadota	Neisseriales	Neisseriaceae	Neisseria	Neisseria meningitidis serogroup B	491
A0A0H6MG79	Long-chain fatty acid transport protein	None	GI:1109339827|GI:695931892|GI:1109333010|GI:1109316866|GI:1109320729|GI:446984682|GI:1109313419|GI:861211234|GI:1109309672|GI:1109328376|GI:1109305813|EMBL-CDS:CSB85569.1|EMBL-CDS:MVD23381.1|REFSEQ:WP_001061938.1	None	428	Gammaproteobacteria	NA-Bacteria	Pseudomonadota	Vibrionales	Vibrionaceae	Vibrio	Vibrio cholerae	666
A0A0H6NIT5	Long-chain fatty acid transporter	None	GI:861213721|GI:1109334482|GI:1109312187|GI:1109326336|GI:446888801|GI:695934503|GI:1092195151|GI:1092257295|GI:1109308443|GI:1109338525|GI:1109342365|GI:1109330949|GI:1109316028|GI:1109323599|GI:1109319776|EMBL-CDS:MVD22357.1|EMBL-CDS:TQO60404.1|REFSEQ:WP_000966057.1	None	412	Gammaproteobacteria	NA-Bacteria	Pseudomonadota	Vibrionales	Vibrionaceae	Vibrio	Vibrio cholerae	666
A0A0H7AKS3	Aromatic hydrocarbon degradation membrane protein	None	GI:861211233|GI:1109305812|GI:1109328375|GI:1109316865|GI:1109313418|GI:1109309671|GI:1109333011|GI:695931891|GI:1109320730|GI:1109335872|GI:446778951|GI:1109339826|EMBL-CDS:CSB52676.1|EMBL-CDS:CSC13320.1|EMBL-CDS:MVD23380.1|EMBL-CDS:TQO67168.1|REFSEQ:WP_000856207.1	None	432	Gammaproteobacteria	NA-Bacteria	Pseudomonadota	Vibrionales	Vibrionaceae	Vibrio	Vibrio cholerae	666
A0A0H8ZVC4	Long-chain fatty acid transport protein	None	GI:975005545|GI:485650907|GI:991846117|EMBL-CDS:ARS04397.1|EMBL-CDS:CSI36140.1|EMBL-CDS:CSS44089.1|EMBL-CDS:EFW7013399.1|EMBL-CDS:OYL19861.1|EMBL-CDS:RTY42812.1|EMBL-CDS:SIY23186.1|EMBL-CDS:SJG94588.1|EMBL-CDS:SRR19481.1|REFSEQ:WP_001296861.1	None	446	Gammaproteobacteria	NA-Bacteria	Pseudomonadota	Enterobacterales	Enterobacteriaceae	Shigella	Shigella sonnei	624
A0A0I9SCX0	Membrane protein	None	GI:763470539|EMBL-CDS:KFX75936.1|EMBL-CDS:QCQ51554.1|REFSEQ:WP_044299706.1	None	501	Bacteroidia	FCB group	Bacteroidota	Bacteroidales	Bacteroidaceae	Bacteroides	Bacteroides fragilis	817
A0A0I9SLX3	Long-chain fatty acid transport protein	JL55_21765	GI:780906948|EMBL-CDS:KJS74758.1	None	440	Gammaproteobacteria	NA-Bacteria	Pseudomonadota	Pseudomonadales	Pseudomonadaceae	Stutzerimonas	[Pseudomonas] sp. BICA1-14	1619235
A0A0J0YE81	Transporter	AB674_16790	GI:836628465|GI:831382760|EMBL-CDS:KLT68487.1|REFSEQ:WP_047778431.1	None	500	Flavobacteriia	FCB group	Bacteroidota	Flavobacteriales	Flavobacteriaceae	Flavobacterium	Flavobacterium sp. ABG	1423322
A0A0J0ZSE4	Transporter| Ompp1/FadL/TodX family	T630_3337	GI:446690913|EMBL-CDS:KLT85344.1|REFSEQ:WP_000768259.1	None	503	Gammaproteobacteria	NA-Bacteria	Pseudomonadota	Moraxellales	Moraxellaceae	Acinetobacter	Acinetobacter baumannii MRSN 3527	1409923
A0A0J1A024	Transporter| Ompp1/FadL/TodX family	T630_0798	GI:446934993|EMBL-CDS:KLT87932.1|REFSEQ:WP_001012249.1	None	461	Gammaproteobacteria	NA-Bacteria	Pseudomonadota	Moraxellales	Moraxellaceae	Acinetobacter	Acinetobacter baumannii MRSN 3527	1409923
A0A0J1B525	Membrane protein involved in aromatic hydrocarbon degradation	RISK_006089	GI:831417950|EMBL-CDS:KLU01905.1	None	384	Planctomycetia	PVC group	Planctomycetota	Pirellulales	Pirellulaceae	Rhodopirellula	Rhodopirellula islandica	595434
A0A0J1BM45	Long-chain fatty acid transporter	AB669_04380	GI:831380641|GI:836649889|EMBL-CDS:KLT66443.1|REFSEQ:WP_047798109.1	None	407	Sphingobacteriia	FCB group	Bacteroidota	Sphingobacteriales	Sphingobacteriaceae	Pedobacter	Pedobacter sp. BMA	1663685
A0A0J1DEG2	Outer membrane transport protein	AB595_09000	GI:833720755|EMBL-CDS:KLU37389.1	None	531	Betaproteobacteria	NA-Bacteria	Pseudomonadota	Burkholderiales	Oxalobacteraceae	Telluria group	Massilia sp. WF1	1406431
A0A0J1GJW4	Aromatic hydrocarbon degradation protein	ABT58_13315	GI:836443578|GI:837768439|EMBL-CDS:KLU99974.1|REFSEQ:WP_047874916.1	None	435	Gammaproteobacteria	NA-Bacteria	Pseudomonadota	Vibrionales	Vibrionaceae	Photobacterium	Photobacterium aphoticum	754436
A0A0J1GW01	Long-chain fatty acid outer membrane transporter	ABT56_16710	GI:837861901|GI:836447666|EMBL-CDS:KLV03878.1|REFSEQ:WP_047880042.1	None	419	Gammaproteobacteria	NA-Bacteria	Pseudomonadota	Vibrionales	Vibrionaceae	Photobacterium	Photobacterium aquae	1195763
A0A0J1H0D4	Aromatic hydrocarbon degradation protein	ABT57_21775	GI:836449108|GI:837884048|EMBL-CDS:KLV05286.1|REFSEQ:WP_047887370.1	None	416	Gammaproteobacteria	NA-Bacteria	Pseudomonadota	Vibrionales	Vibrionaceae	Photobacterium	Photobacterium ganghwense	320778
A0A0J1HCA7	Aromatic hydrocarbon degradation protein	ABT56_03425	GI:836453133|GI:837856139|EMBL-CDS:KLV09256.1|REFSEQ:WP_047877416.1	None	421	Gammaproteobacteria	NA-Bacteria	Pseudomonadota	Vibrionales	Vibrionaceae	Photobacterium	Photobacterium aquae	1195763
A0A0J1HGK1	Long-chain fatty acid outer membrane transporter	ABT57_04610	GI:837875698|GI:836454649|EMBL-CDS:KLV10736.1|REFSEQ:WP_047884036.1	None	420	Gammaproteobacteria	NA-Bacteria	Pseudomonadota	Vibrionales	Vibrionaceae	Photobacterium	Photobacterium ganghwense	320778
A0A0J1HGK8	Long-chain fatty acid outer membrane transporter	ABT57_04630	GI:836454653|GI:837875709|EMBL-CDS:KLV10740.1|REFSEQ:WP_047884040.1	None	419	Gammaproteobacteria	NA-Bacteria	Pseudomonadota	Vibrionales	Vibrionaceae	Photobacterium	Photobacterium ganghwense	320778
A0A0J1JCQ5	Long-chain fatty acid outer membrane transporter	ABT58_17590	GI:836443010|GI:837770819|EMBL-CDS:KLU99446.1|REFSEQ:WP_047875749.1	None	415	Gammaproteobacteria	NA-Bacteria	Pseudomonadota	Vibrionales	Vibrionaceae	Photobacterium	Photobacterium aphoticum	754436
A0A0J1JE74	Aromatic hydrocarbon degradation protein	ABT58_13325	GI:837768444|GI:836443580|EMBL-CDS:KLU99976.1|REFSEQ:WP_047874918.1	None	413	Gammaproteobacteria	NA-Bacteria	Pseudomonadota	Vibrionales	Vibrionaceae	Photobacterium	Photobacterium aphoticum	754436
A0A0J1JSN5	Aromatic hydrocarbon degradation protein	ABT57_21780	GI:837884050|GI:836449109|EMBL-CDS:KLV05287.1|REFSEQ:WP_047887371.1	None	436	Gammaproteobacteria	NA-Bacteria	Pseudomonadota	Vibrionales	Vibrionaceae	Photobacterium	Photobacterium ganghwense	320778
A0A0J1K4D6	Aromatic hydrocarbon degradation protein	ABT56_03430	GI:836453134|GI:837856142|EMBL-CDS:KLV09257.1|REFSEQ:WP_047877417.1	None	434	Gammaproteobacteria	NA-Bacteria	Pseudomonadota	Vibrionales	Vibrionaceae	Photobacterium	Photobacterium aquae	1195763
A0A0J1LV01	Long-chain fatty acid transport protein	SK36_01045	GI:780035316|GI:838581877|EMBL-CDS:KLV66334.1|REFSEQ:WP_045445736.1	None	426	Gammaproteobacteria	NA-Bacteria	Pseudomonadota	Enterobacterales	Enterobacteriaceae	Citrobacter	Citrobacter sp. MGH106	1686381
A0A0J1ND78	Long-chain fatty acid transport protein	SK37_00658	GI:489118344|EMBL-CDS:KLV85193.1|REFSEQ:WP_003028188.1	None	426	Gammaproteobacteria	NA-Bacteria	Pseudomonadota	Enterobacterales	Enterobacteriaceae	Citrobacter	Citrobacter sp. MGH109	1686382
A0A0J2BDF9	Long-chain fatty acid transport protein	None	GI:1114175088|GI:545171383|GI:944401696|EMBL-CDS:EFD6885716.1|EMBL-CDS:EFH4958930.1|REFSEQ:WP_021525697.1	None	446	Gammaproteobacteria	NA-Bacteria	Pseudomonadota	Enterobacterales	Enterobacteriaceae	Escherichia	Escherichia coli	562
A0A0J5FNN5	Long-chain fatty acid transport protein	AB204_18250	GI:844713312|GI:847180636|EMBL-CDS:KMJ43704.1|REFSEQ:WP_047964797.1	None	448	Gammaproteobacteria	NA-Bacteria	Pseudomonadota	Enterobacterales	Morganellaceae	Xenorhabdus	Xenorhabdus khoisanae	880157
A0A0J5GJG7	Membrane protein	ACG97_03950	GI:844971701|GI:847182138|EMBL-CDS:KMJ54248.1|REFSEQ:WP_047966032.1	None	460	Betaproteobacteria	NA-Bacteria	Pseudomonadota	Neisseriales	Chromobacteriaceae	Vogesella	Vogesella sp. EB	1526735
A0A0J5P7I4	Membrane protein	RO21_02070	GI:849031235|GI:846776116|EMBL-CDS:KMK52201.1|REFSEQ:WP_047976144.1	None	465	Gammaproteobacteria	NA-Bacteria	Pseudomonadota	Pasteurellales	Pasteurellaceae	Muribacter	Muribacter muris	67855
A0A0J5QD88	Long-chain fatty acid transport protein	IMCC21224_111745	GI:849136816|GI:846955393|EMBL-CDS:KMK66886.1|REFSEQ:WP_047996989.1	None	382	Alphaproteobacteria	NA-Bacteria	Pseudomonadota	Rhodobacterales	Paracoccaceae	Puniceibacterium	Puniceibacterium sp. IMCC21224	1618204
A0A0J6AIU8	Long-chain fatty acid transport protein	G033_14335	GI:852031872|GI:848441390|EMBL-CDS:KML66040.1|REFSEQ:WP_048261207.1	None	433	Gammaproteobacteria	NA-Bacteria	Pseudomonadota	Enterobacterales	Pectobacteriaceae	Pectobacterium	Pectobacterium peruviense	2066479
A0A0J6C2E7	Putative outer membrane protein NMB0088	ERS370011_03204	GI:759493527|GI:849065087|GI:985549032|GI:1049196958|GI:985547911|EMBL-CDS:CUI98724.1|REFSEQ:WP_043214370.1	None	430	Betaproteobacteria	NA-Bacteria	Pseudomonadota	Burkholderiales	Alcaligenaceae	Bordetella	Bordetella pseudohinzii	1331258
A0A0J6C335	Membrane protein involved in aromatic hydrocarbon degradation	ACM15_26320	GI:497545663|GI:850073301|EMBL-CDS:KMM30731.1|REFSEQ:WP_009859861.1	None	485	Bacteroidia	FCB group	Bacteroidota	Bacteroidales	Tannerellaceae	Parabacteroides	Parabacteroides goldsteinii	328812
A0A0J6CM64	Hemin receptor	ACM15_13015	GI:498501867|GI:850076152|EMBL-CDS:KMM33249.1|REFSEQ:WP_010802569.1	None	528	Bacteroidia	FCB group	Bacteroidota	Bacteroidales	Tannerellaceae	Parabacteroides	Parabacteroides goldsteinii	328812
[truncated: 25,236 more rows]
